# Supplementary material for: The Parkinson’s disease risk gene cathepsin B promotes fibrillar alpha-synuclein clearance, lysosomal function and glucocerebrosidase activity in dopaminergic neurons
Source: Mol Neurodegener. 2024 Nov 25;19:88. doi: 10.1186/s13024-024-00779-9 (PMC11587650; doi:10.1186/s13024-024-00779-9)
Supplement: Supplementary file 1 — Supplementary Material 1. Supplementary Table 1: QTL datasets used for analyses. Supplementary Table 2. Study population. Supplementary Table 3: Coverage details for CTSB. Supplemental Table 4: Primer and gRNA sequences used in the generation of CTSB-KO iPSC lines. Supplementary Table 5: Cell Culture Reagents and Media Compositions. Supplemental Table 6: CRISPRa and CRISPRi gRNA sequences. Supplemental Table 7: Antibodies. Supplemental Table 8: qPCR Primer sequences. Supplementary Table 9: GCTA-COLOC results. Supplementary Table 10: FINEMAP results of the nominated variants in CTSB. Supplementary Table 11: CTSB locus SMR and HEIDI analyses. Supplemental Table 12: Burden analysis for CTSB rare variants. Supplemental Table 13: gnomAD CTSB LOF. Supplemental Table 14: gnomAD SV CTSB. [file 13024_2024_779_MOESM1_ESM.xlsx]

## Sheet: Sup Table 1-QTL data
Supplementary Table 1: QTL datasets used for analyses
qtl_id	reference
Alasoo_2018_macrophage_IFNg	https://www.ebi.ac.uk/eqtl/Studies/
Alasoo_2018_macrophage_IFNg+Salmonella	https://www.ebi.ac.uk/eqtl/Studies/
Alasoo_2018_macrophage_naive	https://www.ebi.ac.uk/eqtl/Studies/
Alasoo_2018_macrophage_Salmonella	https://www.ebi.ac.uk/eqtl/Studies/
BLUEPRINT_monocyte	https://www.ebi.ac.uk/eqtl/Studies/
BLUEPRINT_neutrophil	https://www.ebi.ac.uk/eqtl/Studies/
BLUEPRINT_T-cell	https://www.ebi.ac.uk/eqtl/Studies/
Braineac2_putamen	https://www.ebi.ac.uk/eqtl/Studies/
Braineac2_substantia_nigra	https://www.ebi.ac.uk/eqtl/Studies/
BrainSeq_brain	https://www.ebi.ac.uk/eqtl/Studies/
CAP_LCL_naive	https://www.ebi.ac.uk/eqtl/Studies/
CAP_LCL_statin	https://www.ebi.ac.uk/eqtl/Studies/
CommonMind_DLPFC_naive	https://www.ebi.ac.uk/eqtl/Studies/
FUSION_adipose_naive	https://www.ebi.ac.uk/eqtl/Studies/
FUSION_muscle_naive	https://www.ebi.ac.uk/eqtl/Studies/
GENCORD_fibroblast	https://www.ebi.ac.uk/eqtl/Studies/
GENCORD_LCL	https://www.ebi.ac.uk/eqtl/Studies/
GENCORD_T-cell	https://www.ebi.ac.uk/eqtl/Studies/
GEUVADIS_LCL	https://www.ebi.ac.uk/eqtl/Studies/
HipSci_iPSC	https://www.ebi.ac.uk/eqtl/Studies/
iPSCORE_iPSC	https://www.ebi.ac.uk/eqtl/Studies/
Lepik_2017_blood	https://www.ebi.ac.uk/eqtl/Studies/
Nedelec_2016_macrophage_Listeria	https://www.ebi.ac.uk/eqtl/Studies/
Nedelec_2016_macrophage_naive	https://www.ebi.ac.uk/eqtl/Studies/
Nedelec_2016_macrophage_Salmonella	https://www.ebi.ac.uk/eqtl/Studies/
Peng_2018_placenta_naive	https://www.ebi.ac.uk/eqtl/Studies/
PhLiPS_HLC	https://www.ebi.ac.uk/eqtl/Studies/
PhLiPS_iPSC	https://www.ebi.ac.uk/eqtl/Studies/
Quach_2016_monocyte_IAV	https://www.ebi.ac.uk/eqtl/Studies/
Quach_2016_monocyte_LPS	https://www.ebi.ac.uk/eqtl/Studies/
Quach_2016_monocyte_naive	https://www.ebi.ac.uk/eqtl/Studies/
Quach_2016_monocyte_Pam3CSK4	https://www.ebi.ac.uk/eqtl/Studies/
Quach_2016_monocyte_R848	https://www.ebi.ac.uk/eqtl/Studies/
ROSMAP_brain_naive	https://www.ebi.ac.uk/eqtl/Studies/
Schmiedel_2018_B-cell_naive	https://www.ebi.ac.uk/eqtl/Studies/
Schmiedel_2018_CD4_T-cell_anti-CD3-CD28	https://www.ebi.ac.uk/eqtl/Studies/
Schmiedel_2018_CD4_T-cell_naive	https://www.ebi.ac.uk/eqtl/Studies/
Schmiedel_2018_CD8_T-cell_anti-CD3-CD28	https://www.ebi.ac.uk/eqtl/Studies/
Schmiedel_2018_CD8_T-cell_naive	https://www.ebi.ac.uk/eqtl/Studies/
Schmiedel_2018_monocyte_CD16_naive	https://www.ebi.ac.uk/eqtl/Studies/
Schmiedel_2018_monocyte_naive	https://www.ebi.ac.uk/eqtl/Studies/
Schmiedel_2018_NK-cell_naive	https://www.ebi.ac.uk/eqtl/Studies/
Schmiedel_2018_Tfh_memory	https://www.ebi.ac.uk/eqtl/Studies/
Schmiedel_2018_Th1_memory	https://www.ebi.ac.uk/eqtl/Studies/
Schmiedel_2018_Th1-17_memory	https://www.ebi.ac.uk/eqtl/Studies/
Schmiedel_2018_Th17_memory	https://www.ebi.ac.uk/eqtl/Studies/
Schmiedel_2018_Th2_memory	https://www.ebi.ac.uk/eqtl/Studies/
Schmiedel_2018_Treg_memory	https://www.ebi.ac.uk/eqtl/Studies/
Schmiedel_2018_Treg_naive	https://www.ebi.ac.uk/eqtl/Studies/
Schwartzentruber_2018_sensory_neuron	https://www.ebi.ac.uk/eqtl/Studies/
Steinberg_2020_high_grade_cartilage_naive	https://www.ebi.ac.uk/eqtl/Studies/
Steinberg_2020_low_grade_cartilage_naive	https://www.ebi.ac.uk/eqtl/Studies/
Steinberg_2020_synovium_naive	https://www.ebi.ac.uk/eqtl/Studies/
TwinsUK_blood	https://www.ebi.ac.uk/eqtl/Studies/
TwinsUK_fat	https://www.ebi.ac.uk/eqtl/Studies/
TwinsUK_LCL	https://www.ebi.ac.uk/eqtl/Studies/
TwinsUK_skin	https://www.ebi.ac.uk/eqtl/Studies/
van_de_Bunt_2015_pancreatic_islet	https://www.ebi.ac.uk/eqtl/Studies/
Young_2019_microglia_naive	https://www.ebi.ac.uk/eqtl/Studies/
GTEx_V8_Adipose_Subcutaneous	https://www.ebi.ac.uk/eqtl/Studies/
GTEx_V8_Adipose_Visceral_Omentum	https://www.ebi.ac.uk/eqtl/Studies/
GTEx_V8_Adrenal_Gland	https://www.ebi.ac.uk/eqtl/Studies/
GTEx_V8_Artery_Aorta	https://www.ebi.ac.uk/eqtl/Studies/
GTEx_V8_Artery_Coronary	https://www.ebi.ac.uk/eqtl/Studies/
GTEx_V8_Artery_Tibial	https://www.ebi.ac.uk/eqtl/Studies/
GTEx_V8_Brain_Amygdala	https://www.ebi.ac.uk/eqtl/Studies/
GTEx_V8_Brain_Anterior_cingulate_cortex_BA24	https://www.ebi.ac.uk/eqtl/Studies/
GTEx_V8_Brain_Caudate_basal_ganglia	https://www.ebi.ac.uk/eqtl/Studies/
GTEx_V8_Brain_Cerebellar_Hemisphere	https://www.ebi.ac.uk/eqtl/Studies/
GTEx_V8_Brain_Cerebellum	https://www.ebi.ac.uk/eqtl/Studies/
GTEx_V8_Brain_Cortex	https://www.ebi.ac.uk/eqtl/Studies/
GTEx_V8_Brain_Frontal_Cortex_BA9	https://www.ebi.ac.uk/eqtl/Studies/
GTEx_V8_Brain_Hippocampus	https://www.ebi.ac.uk/eqtl/Studies/
GTEx_V8_Brain_Hypothalamus	https://www.ebi.ac.uk/eqtl/Studies/
GTEx_V8_Brain_Nucleus_accumbens_basal_ganglia	https://www.ebi.ac.uk/eqtl/Studies/
GTEx_V8_Brain_Putamen_basal_ganglia	https://www.ebi.ac.uk/eqtl/Studies/
GTEx_V8_Brain_Spinal_cord_cervical_c-1	https://www.ebi.ac.uk/eqtl/Studies/
GTEx_V8_Brain_Substantia_nigra	https://www.ebi.ac.uk/eqtl/Studies/
GTEx_V8_Breast_Mammary_Tissue	https://www.ebi.ac.uk/eqtl/Studies/
GTEx_V8_Cells_Cultured_fibroblasts	https://www.ebi.ac.uk/eqtl/Studies/
GTEx_V8_Cells_EBV-transformed_lymphocytes	https://www.ebi.ac.uk/eqtl/Studies/
GTEx_V8_Colon_Sigmoid	https://www.ebi.ac.uk/eqtl/Studies/
GTEx_V8_Colon_Transverse	https://www.ebi.ac.uk/eqtl/Studies/
GTEx_V8_Esophagus_Gastroesophageal_Junction	https://www.ebi.ac.uk/eqtl/Studies/
GTEx_V8_Esophagus_Mucosa	https://www.ebi.ac.uk/eqtl/Studies/
GTEx_V8_Esophagus_Muscularis	https://www.ebi.ac.uk/eqtl/Studies/
GTEx_V8_Heart_Atrial_Appendage	https://www.ebi.ac.uk/eqtl/Studies/
GTEx_V8_Heart_Left_Ventricle	https://www.ebi.ac.uk/eqtl/Studies/
GTEx_V8_Kidney_Cortex	https://www.ebi.ac.uk/eqtl/Studies/
GTEx_V8_Liver	https://www.ebi.ac.uk/eqtl/Studies/
GTEx_V8_Lung	https://www.ebi.ac.uk/eqtl/Studies/
GTEx_V8_Muscle_Skeletal	https://www.ebi.ac.uk/eqtl/Studies/
GTEx_V8_Nerve_Tibial	https://www.ebi.ac.uk/eqtl/Studies/
GTEx_V8_Ovary	https://www.ebi.ac.uk/eqtl/Studies/
GTEx_V8_Pancreas	https://www.ebi.ac.uk/eqtl/Studies/
GTEx_V8_Pituitary	https://www.ebi.ac.uk/eqtl/Studies/
GTEx_V8_Prostate	https://www.ebi.ac.uk/eqtl/Studies/
GTEx_V8_Skin_Not_Sun_Exposed_Suprapubic	https://www.ebi.ac.uk/eqtl/Studies/
GTEx_V8_Skin_Sun_Exposed_Lower_leg	https://www.ebi.ac.uk/eqtl/Studies/
GTEx_V8_Small_Intestine_Terminal_Ileum	https://www.ebi.ac.uk/eqtl/Studies/
GTEx_V8_Spleen	https://www.ebi.ac.uk/eqtl/Studies/
GTEx_V8_Stomach	https://www.ebi.ac.uk/eqtl/Studies/
GTEx_V8_Testis	https://www.ebi.ac.uk/eqtl/Studies/
GTEx_V8_Thyroid	https://www.ebi.ac.uk/eqtl/Studies/
GTEx_V8_Uterus	https://www.ebi.ac.uk/eqtl/Studies/
GTEx_V8_Vagina	https://www.ebi.ac.uk/eqtl/Studies/
GTEx_V8_Whole_Blood	https://www.ebi.ac.uk/eqtl/Studies/
Brain-eMeta	https://cnsgenomics.com/software/smr/#DataResource
CAGE.sparse	https://www.cell.com/ajhg/fulltext/S0002-9297(16)30532-8

## Sheet: Supp Table 2-Rare var cohorts
Supplementary Table 2. Study population
Cohort	All Parkinson's disease cases			Controls
	N	Mean age ± SD	Males, %	N	Mean age ± SD	Males, %
Columbia cohort (New York, NY)	917	65.73 (10.54)	622 (65%)	506	61.61 ± 11.46	179 (35.8%)
Sheba cohort (Israel)	683	63.11 (12.29)	421 (61%)	557	33.22 ± 7.84	317 (56.9%)
McGill cohort (patients originating from Quebec, Canada, and Montpellier, France)	761	59.24 (10.76)	482 (63%)	461	53.81 ± 12.63	212 (46.0%)
Pavlov and Human brain istitute cohort (Russia)	497	65.6 (9.51)	217 (44%)	417	73.61 ± 10.49	172 (41.2%)
UKBB	602	62.9 (5.33)	232 (38.5%)	15000	57.12 ± 8.01	8,192 (54,6%)
AMP-PD	2341	64.66 (9.73)	1,459 (62%)	3486	64.66 ± 9.73	1,459 (62%)
All cohorts	5801	-	-	20427	-	-
SD – standard deviation, UKBB – UK biobank, AMP-PD – Accelerating Medicines Partnership – Parkinson Disease.
*UKBB controls for full Parkinson's disease cohort analysis
**UKBB controls cohort for analysis of early Parkinson's disease onset cohort analysis

## Sheet: Supp Table 3- Rare var coverage
Supplementary Table 3: Coverage details for CTSB
Cohort	Average coverage of CTSB	30x
Columbia cohort	5252X	0.95
Sheba cohort	5628X	0.95
McGill cohort	4006X	0.95
Pavlov and Human brain istitute	7830X	0.95

## Sheet: Supp Table 4-CRISPR reagents
Supplemental Table 4: Primer and gRNA sequences used in the generation of CTSB-KO and SNCA-KO iPSC lines
Cell line	Construct	Sequence
CTSB-KO	CTSB gRNA	GTCCTCGGTAAACATAACTC)
CTSB-KO	ssDNA repair template	TTCCCGTGCATCGAAGCTTGCAGGCAGCTTCAGGTCCTCGGTAAACATAACGTAACTAGCTGACTCTGGATAAAGGAAGGTCTTCATTACAAGCTCTGATCCCACAACTCCCT
CTSB-KO	ddPCR forward	GCCCTGGTCTCTGATCTCTT
CTSB-KO	ddPCR reverse	CTTTGCAGGGATTGGGGAG
CTSB-KO	ddPCR StopTag	/56-FAM/CGTAA+C+TA+G+C+T+GA/3IABkFQ/
CTSB-KO	ddPCR WT	/5HEX/CA+TAA+C+T+CT+G+GAT/3IABkFQ/.
CTSB-KO	PCR for Sanger - forward	CCAGCATGTCAGGGAAAGGG
CTSB-KO	PCR for Sanger - reverse	ATATCGCAAGTCAGGCCAGG.
SNCA-KO	gRNA 1	GCCATGGATGTATTCATGAAAGG
SNCA-KO	gRNA 2	AAGCACCAAACTGACATTTGGGG
SNCA-KO	PCR forward	TCCGTGGTTAGGTGGCTAGA
SNCA-KO	PCR reverse	CTGGAAAAGCAAACAGTCGCA
SNCA-KO	Sanger sequence forward	CCAAGATGGATGGGAGATGCT
SNCA-KO	Sanger sequence reverse	ACACGTTCACATTCACCTACCT

## Sheet: Supp Table 5-Culture Reagents
Supplementary Table 5: Cell Culture Reagents and Media Compositions
Midbrain Neural Progenitor Induction Media (NPC Indution Media)
	Component	Suppler	Concentration
	DMEM/F12	Gibco	NA
	B-27*	Gibco	1x
	N-2*	Gibco	1x
	MEM nonessential amino acid (NEAA)	Wisent	1x
	CHIR-99021	Selleckchem	3 μM
	FGF-8	Peprotech	100 ng/mL
	Noggin	Peprotech	200 ng/mL
	SB431542	Selleckchem	10 μM
	Sonic hedgehog (SHH; C24II)	GenScript	200 ng/mL
	Antibiotic-Antimycotic	Gibco	1x
NPC Maintenance Media
	Component	Suppler	Concentration
	DMEM/F12	Gibco	NA
	B-27*	Gibco	1x
	N-2*	Gibco	1x
	MEM nonessential amino acid (NEAA)	Wisent	1x
	Purmorphamine	StemCell
Dopaminergic differentiation media
	Component	Suppler	Concentration
	Neurobasal media	Gibco	NA
	BrainPhys Neuronal Media	StemCell	NA
	B-27*	Gibco	1x
	N-2*	Gibco	1x
	Ascorbic acid (AA)	Sigma	200 μM
	BDNF	Peprotech	20 ng/mL
	Compound E (γ-secretase inhibitor)*	STEMCELL Technologies	0.1 μM
	db-cAMP	Carbosynth	0.5 mM
	GDNF	Peprotech	20 ng/mL
iPSC Culture Reagents
	Component	Suppler	Concentration
	Matrigel	Corning	NA
	mTeSR Medium	StemCell	NA
	ReLeSR	StemCell
Other Reagents
	Component	Suppler	Concentration
	Y-27632 (ROCK inhibitor)	Selleckchem	10 μM
	MitomycinC	Sigma	1 μg/mL
	Laminin	Sigma	Culture vessel coating: 5 μg/mL
	Poly-L-ornithine(PO)	Sigma	10 μg/mL
	StemPro Accutase Cell Dissociation Reagent	Thermo-Fisher	1X
	Gentle Cell Dissociation Reagent	STEMCELL Technologies	1X

## Sheet: Supp Table 6-CRISPRai gRNA
Supplemental Table 6: CRISPRa and CRISPRi gRNA sequences
Target	gRNA sequence
SNCA Interference	GGGACGGCGACGACCAGAAG
SNCA Activation	GACCAGAAGGGGCCCAAGAG
CTSB Interference	GAGGGCTCCGGCAACCGCTC
CTSB Activation	GGGTCCGGGGCCACCGCCGG
CTSD Interference	GGCGGCGGCCGGGTCGGAGA
CTSL Interference	GGCTGCGCAGGCGCACTCCA

## Sheet: Supp Table 7-Antibodies
Supplemental Table 7: Antibodies
Immunofluorescence
Name/Target	Supplier/Cat#	Dilution used
Map2	Encor, CPCA-MAP2	1 in 2000
Tyrosine hydroxylase (TH)	Pelfreeze, P40101	1 in 500
α-syn	BD Biosciences, 610787	1 in 1000
pSyn-S129	Abcam, ab51253	1 in 1000
α-syn (Syn303)	Biolegend, 824301	1 in 500
LAMP1	CST, 9091S	1 in 1000
LAMP2	SantaCruz, sc-18822	1 in 500
TFEB	Proteintech, 13372-1-AP	1 in 500
GIRK2	NovusBio, NB100-74575	1 in 500
GFAP	DAKO, Z033429-2	1 in 500
Olig2	Millipore, MABN50	1 in 500
Nestin	Invitrogen, MA1-110	1 in 500
GAD67	Millipore, MAB5406	1 in 500
SQSTM1/p62	Abcam, ab56416	1 in 500
Tyrosine hydroxylase (TH)	Abcam, ab76442	1 in 500
Western Blot
Name/Target	Supplier/Cat#	Dilution used
α-syn SYN1	BD Biosciences, 610787	1 in 1000
α-syn MJFR1	Abcam, ab138501	1 in 1000
Cathepsin B	Abcam, ab58802	1 in 1000
Glucocerobrosidase	Abcam, ab55080	1 in 1000
LC3B	Abcam, ab192890	1 in 1000
SQSTM1/p62	Abcam, ab56416	1 in 1000
LAMP1	CST, 9091S	1 in 1000
Actin	Millipore, MAB1501	1 in 10000
LMX1a	Abcam, ab31006	1 in 1000
NURR1	SantaCruz, sc-376984	1 in 1000
GIRK2	NovusBio, NB100-74575	1 in 1000
PSAP	Proteintech, 18398-1-AP	1 in 1000

## Sheet: Supp Table 8-qPCR primers
Supplemental Table 8:qPCR Primer sequences
RT-qPCR Primer Sequences
Target	Forward primer	Reverse Primer
CTSB	ATGTTTACCGAGGACCTGAA	TCAGAGATGGCTTCCACAG
CTSD	TGGATCCACCACAAGTACAA	AGTGGATGTCAAACGAGGTA
CTSL	TCACAGTTTAGAGGCACAGT	ATAATCTGTTGTGCATCGCC
GBA	ATGTCCCAAGCCTTTGAGTA	GAAGCTTTTAGGGATGCAGG
LAMP1	ATGCGAGCTCCAAAGAAATC	GTTACGGTCACGTTGTTCAT
ATP6V0D1	CTTTAACGTGGACAATGGCTA	CAGATGCAGTTTCAAGTCCTC
MCOLN1	TCACGCTCAAATTCCACAAG	TCAGGACGCTGAAGGTATAG
ATG14	TGTACGTGGCTGTGGAG	GTCGGCTTAACCTTTCCTTC
ULK1	AAACACCTCGGTCCTCTG	CTCCACCCAGAGACATCTTC
TaqMan Assays
Target	Assay Number
GAPDH	Hs02786624
TH	Hs00165941
FOXA2	Hs00232764
LMX1A	Hs00898455
LMX1B	Hs00158750
ALDH1A1	Hs00946916
KCNJ6	Hs01040524
MAOB	Hs01106246
EN1	Hs00154977

## Sheet: Supp Table 9-GCTA-COLOC
Supplementary Table 9: GCTA-COLOC results
qtl_id	gene	nsnps	PP.H0.abf	PP.H1.abf	PP.H2.abf	PP.H3.abf	PP.H4.abf
Alasoo_2018_macrophage_IFNg	ENSG00000079459	3052	3.86817069827096E-10	1.22072313270124E-10	0.719861286931596	0.227121891899443	0.053016820660074
Alasoo_2018_macrophage_IFNg	ENSG00000104643	3052	3.7418294354925E-10	1.14288869265358E-10	0.696349350383161	0.212598973995381	0.091051675132987
Alasoo_2018_macrophage_IFNg	ENSG00000136574	3052	3.78309146339512E-10	1.21698848875961E-10	0.704028157453558	0.226410335073348	0.069561506973087
Alasoo_2018_macrophage_IFNg	ENSG00000154328	3052	3.79822983750023E-10	1.28328654341362E-10	0.706845388210782	0.238763482926855	0.054391128354212
Alasoo_2018_macrophage_IFNg	ENSG00000164733	3052	2.92705920616004E-10	2.22537631340079E-10	0.544721722858091	0.414098314343864	0.0411799622828
Alasoo_2018_macrophage_IFNg	ENSG00000171044	3052	3.85737202583683E-10	1.23188801207853E-10	0.717851668731691	0.229199728930433	0.052948601828949
Alasoo_2018_macrophage_IFNg	ENSG00000171056	1590	0.583722439186371	0.138553244155479	0.207273881828223	0.049177570332329	0.021272864497599
Alasoo_2018_macrophage_IFNg	ENSG00000254093	2173	1.86924238106141E-09	6.14705778251692E-10	0.648500086505861	0.213122757095309	0.138377153914883
Alasoo_2018_macrophage_IFNg	ENSG00000255046	3052	1.91331586740278E-11	5.1121039666442E-10	0.035606547126549	0.951342519285584	0.013050933057523
Alasoo_2018_macrophage_IFNg	ENSG00000255310	3051	2.77326010232396E-10	2.32433135507036E-10	0.516100109371724	0.43250365533167	0.051396234786846
Alasoo_2018_macrophage_IFNg	ENSG00000269899	3052	3.90856283294579E-10	1.16061654778556E-10	0.727378208059699	0.215932465986771	0.056689325446611
Alasoo_2018_macrophage_IFNg	ENSG00000269918	3051	1.05710279319071E-10	4.21538684670751E-10	0.19672545922602	0.784459211383011	0.018815328863718
Alasoo_2018_macrophage_IFNg	ENSG00000270076	3052	3.96952993119875E-10	1.10251061346954E-10	0.738724101825057	0.205119563916309	0.056156333751428
Alasoo_2018_macrophage_IFNg	ENSG00000154359	1365	4.35701565360543E-10	5.66001888862156E-11	0.805833709516176	0.104592952031791	0.08957333795973
Alasoo_2018_macrophage_IFNg+Salmonella	ENSG00000079459	3052	3.93730250136287E-10	1.1356961486387E-10	0.732726621122739	0.211295525193923	0.055977853176039
Alasoo_2018_macrophage_IFNg+Salmonella	ENSG00000104643	3052	3.89390010989821E-10	1.11212080736605E-10	0.724649495315024	0.206895709421617	0.068454794762756
Alasoo_2018_macrophage_IFNg+Salmonella	ENSG00000136574	3052	2.25660779596446E-10	2.95011703156363E-10	0.419951630580565	0.548981686009093	0.031066682889668
Alasoo_2018_macrophage_IFNg+Salmonella	ENSG00000154328	3052	3.35938760090601E-10	1.48982282893739E-10	0.625177446996123	0.277156328647224	0.097666223871731
Alasoo_2018_macrophage_IFNg+Salmonella	ENSG00000164733	3052	7.67299950304296E-11	4.53629970860754E-10	0.142793473394413	0.844186163402743	0.013020362672485
Alasoo_2018_macrophage_IFNg+Salmonella	ENSG00000171044	3052	3.94349942316301E-10	1.12762091344155E-10	0.733879859811006	0.209792385044892	0.05632775463699
Alasoo_2018_macrophage_IFNg+Salmonella	ENSG00000254093	2173	2.24640277823118E-09	4.53658372591747E-10	0.779349115325921	0.157325302482109	0.063325579491909
Alasoo_2018_macrophage_IFNg+Salmonella	ENSG00000255310	3051	3.13434245723459E-10	2.00740725711258E-10	0.583297067459216	0.373532717630099	0.043170214396509
Alasoo_2018_macrophage_IFNg+Salmonella	ENSG00000269899	3052	6.94303452149437E-12	5.29302156296973E-10	0.012920892472733	0.985022030867882	0.00205707612314
Alasoo_2018_macrophage_IFNg+Salmonella	ENSG00000269918	3051	3.79222009182867E-10	1.2696078814553E-10	0.705727242285838	0.236214322193545	0.058058435014434
Alasoo_2018_macrophage_IFNg+Salmonella	ENSG00000270076	3052	3.9250156290047E-10	1.15691436781634E-10	0.73044005094835	0.215245870595439	0.054314077948017
Alasoo_2018_macrophage_IFNg+Salmonella	ENSG00000154359	1365	4.4348579038063E-10	5.97847515215567E-11	0.820230699158511	0.110503134581192	0.069266165757024
Alasoo_2018_macrophage_naive	ENSG00000079459	3052	3.86784594421168E-10	1.1535551334671E-10	0.71980085064445	0.214609446043508	0.065589702809901
Alasoo_2018_macrophage_naive	ENSG00000104643	3052	3.91303007300012E-10	1.15533459539497E-10	0.728209555336068	0.214949350088077	0.056841094069021
Alasoo_2018_macrophage_naive	ENSG00000136574	3052	3.91233557616631E-10	1.1527844703981E-10	0.728080310423278	0.214474170882936	0.057445518187275
Alasoo_2018_macrophage_naive	ENSG00000154328	3052	3.8280742722816E-11	4.80951353089145E-10	0.071239939678622	0.895010153251603	0.033749906550543
Alasoo_2018_macrophage_naive	ENSG00000164733	3052	3.61790106314649E-10	1.45524861009713E-10	0.673286449450632	0.270763830218585	0.05594971982347
Alasoo_2018_macrophage_naive	ENSG00000171044	3052	3.89391498533944E-10	1.16223561220367E-10	0.724652263614332	0.216231344599139	0.059116391280915
Alasoo_2018_macrophage_naive	ENSG00000171056	1590	0.622496565254747	0.10005441782827	0.221042178342387	0.035507403376384	0.020899435198213
Alasoo_2018_macrophage_naive	ENSG00000254093	2173	2.10576298488462E-09	4.52432892430313E-10	0.730556663862446	0.156850877263728	0.112592456315631
Alasoo_2018_macrophage_naive	ENSG00000255046	3052	1.14306432941481E-11	5.25016587477976E-10	0.021272271143204	0.97704702216331	0.001680706157041
Alasoo_2018_macrophage_naive	ENSG00000255310	3051	1.84741993948778E-10	3.18887386024102E-10	0.343802455466102	0.593382475787771	0.062815068242497
Alasoo_2018_macrophage_naive	ENSG00000255495	3052	3.92975432965219E-10	1.1381668833004E-10	0.731321916670565	0.211754379691979	0.056923703130665
Alasoo_2018_macrophage_naive	ENSG00000269899	3052	3.42297269452466E-10	1.53694913444565E-10	0.637010546125499	0.28594709363948	0.077042359739031
Alasoo_2018_macrophage_naive	ENSG00000269918	3051	1.99424805690791E-10	3.14360941510053E-10	0.371126977747972	0.584977741022274	0.04389528071597
Alasoo_2018_macrophage_naive	ENSG00000270076	3052	3.75172340038544E-10	1.12635135976029E-10	0.698190603744568	0.209520161357966	0.09228923440966
Alasoo_2018_macrophage_naive	ENSG00000280273	3052	3.77789467860996E-10	1.07240336818045E-10	0.703061042898602	0.199475339380632	0.097463617235735
Alasoo_2018_macrophage_naive	ENSG00000154359	1365	4.44786627349175E-10	5.478573281539E-11	0.822636608072267	0.101250560775984	0.076112830652177
Alasoo_2018_macrophage_Salmonella	ENSG00000079459	3052	3.53060970266396E-10	1.44211933623936E-10	0.657041646416718	0.268301783425149	0.07465656966086
Alasoo_2018_macrophage_Salmonella	ENSG00000104643	3052	2.51552527640581E-10	1.40109250853945E-10	0.468135820270773	0.260470009190946	0.271394170146619
Alasoo_2018_macrophage_Salmonella	ENSG00000136574	3052	3.78117965894039E-10	1.30793656494468E-10	0.703672373254128	0.243352234022878	0.052975392214081
Alasoo_2018_macrophage_Salmonella	ENSG00000154319	3052	3.85173532155944E-10	1.14462316699441E-10	0.716802685759717	0.212942554218277	0.07025475952237
Alasoo_2018_macrophage_Salmonella	ENSG00000154328	3052	3.52428980069976E-10	1.15786236340401E-10	0.655865521287788	0.215347818698703	0.128786659545296
Alasoo_2018_macrophage_Salmonella	ENSG00000164733	3052	3.29460920071115E-10	1.59065443867612E-10	0.613122275141767	0.295927669754659	0.090950054615047
Alasoo_2018_macrophage_Salmonella	ENSG00000171044	3052	3.77029905234995E-10	1.08984570844784E-10	0.701647507219573	0.202723169390096	0.095629322904318
Alasoo_2018_macrophage_Salmonella	ENSG00000171056	1590	0.614025120156426	0.108874402211952	0.218034054630934	0.038639762606363	0.020426660394325
Alasoo_2018_macrophage_Salmonella	ENSG00000254093	2173	2.18075329558328E-09	4.90294145271257E-10	0.756573205894608	0.170025350247282	0.073401441187062
Alasoo_2018_macrophage_Salmonella	ENSG00000255310	3051	3.26655771476064E-10	1.86027342443619E-10	0.607902155461104	0.346148523028818	0.045949320997395
Alasoo_2018_macrophage_Salmonella	ENSG00000255495	3052	3.58677173613069E-10	1.46966550539331E-10	0.667493324184229	0.273443681480269	0.059062993829858
Alasoo_2018_macrophage_Salmonella	ENSG00000269899	3052	3.54533864697301E-10	1.43895909880968E-10	0.659782682847762	0.267715822628817	0.072501494024992
Alasoo_2018_macrophage_Salmonella	ENSG00000269918	3051	3.52938647263764E-10	1.57607931436561E-10	0.656814246531352	0.293256387572203	0.049929365385899
Alasoo_2018_macrophage_Salmonella	ENSG00000280273	3052	3.48652792839376E-10	1.18978499783263E-10	0.648838088396242	0.221287489629811	0.129874421506314
Alasoo_2018_macrophage_Salmonella	ENSG00000154359	1365	4.45672793792207E-10	5.96115008179076E-11	0.824275580361584	0.110186434128454	0.065537985004678
BLUEPRINT_monocyte	ENSG00000079459	3236	3.61357643039449E-10	1.29567133654646E-10	0.671881931708968	0.240820339685199	0.087297728114907
BLUEPRINT_monocyte	ENSG00000104643	3235	3.61151922025432E-10	1.39508718762984E-10	0.671505374224405	0.259325419850392	0.069169205424542
BLUEPRINT_monocyte	ENSG00000136573	3236	3.94324882402458E-10	1.18720894526673E-10	0.733178801701869	0.22069480848582	0.046126389299266
BLUEPRINT_monocyte	ENSG00000154319	3236	3.94362337989206E-28	5.37829082448245E-10	7.33248443876214E-19	0.999999999460762	1.40678377745182E-12
BLUEPRINT_monocyte	ENSG00000154328	3236	2.65095924270807E-16	5.37828755089431E-10	4.92899943084363E-07	0.999999390677865	1.15884365264137E-07
BLUEPRINT_monocyte	ENSG00000164733	3236	2.36066256290256E-40	4.95934880583098E-11	4.38924304889509E-31	0.091301800730687	0.908698199219713
BLUEPRINT_monocyte	ENSG00000171044	3235	3.91850866983381E-10	1.21310753025734E-10	0.728585249105508	0.225512422687266	0.045902327694066
BLUEPRINT_monocyte	ENSG00000253641	735	0.905623423365091	0.077632478771303	0.014292567070929	0.001223969779398	0.001227561013279
BLUEPRINT_monocyte	ENSG00000253695	2275	1.1597470167247E-09	5.37755478010931E-10	0.402265011881583	0.186111998657217	0.411622987763699
BLUEPRINT_monocyte	ENSG00000254093	2268	2.29055059914424E-09	4.48885456730232E-10	0.794587330204131	0.155667704267099	0.049744962789332
BLUEPRINT_monocyte	ENSG00000254556	3231	3.79391094917423E-10	1.17828204953455E-10	0.705419749257116	0.219007964220739	0.075572286024925
BLUEPRINT_monocyte	ENSG00000254936	3221	3.86074257661336E-10	1.27427140763294E-10	0.717903563349484	0.236905075605083	0.045191360531931
BLUEPRINT_monocyte	ENSG00000255046	3236	5.25067894394782E-11	4.80329837911754E-10	0.097627278116216	0.893080824141581	0.009291897209365
BLUEPRINT_monocyte	ENSG00000255310	3221	3.27283740573984E-10	1.62045150146368E-10	0.608582828100692	0.301232134192951	0.090185037217029
BLUEPRINT_monocyte	ENSG00000255495	3236	3.78264362681794E-10	1.34438691804318E-10	0.703317047780169	0.249918691530807	0.046764260176319
BLUEPRINT_monocyte	ENSG00000261451	499	0.956053757187589	0.036952613590839	0.006231185521729	0.000240320600509	0.000522123099333
BLUEPRINT_monocyte	ENSG00000269899	3236	2.48421594209018E-10	1.09691549136613E-10	0.461896915176512	0.203617946326028	0.334485138139348
BLUEPRINT_monocyte	ENSG00000269918	3221	3.65359158445732E-10	1.33294888069893E-10	0.679383917848889	0.247788492409948	0.072827589242508
BLUEPRINT_monocyte	ENSG00000272505	789	0.143826138632268	0.833097899765177	0.002346678964582	0.013585749493173	0.0071435331448
BLUEPRINT_monocyte	ENSG00000280273	3235	4.01817676425421E-10	1.09993265868962E-10	0.74711696857322	0.20446681589359	0.048416215021381
BLUEPRINT_monocyte	ENSG00000283674	1694	3.84749077860885E-10	1.06418551730053E-10	0.711828130901077	0.196794653525694	0.091377215082061
BLUEPRINT_monocyte	ENSG00000154359	1444	4.53629475167207E-10	5.2514558700618E-11	0.837472704031097	0.096884648027119	0.065642647435639
BLUEPRINT_monocyte	ENSG00000254813	1123	4.72942098682165E-10	4.33656428537088E-11	0.86282411262714	0.079057109954093	0.05811877690246
BLUEPRINT_neutrophil	ENSG00000079459	3236	2.73539598510094E-11	4.97258667852802E-10	0.050859949245848	0.924541744073641	0.024598306155897
BLUEPRINT_neutrophil	ENSG00000104643	3235	3.46158730971243E-10	1.68866913839528E-10	0.643627886232101	0.313939116751272	0.0424329965016
BLUEPRINT_neutrophil	ENSG00000164733	3236	1.65826876328676E-163	5.37829005479981E-10	3.08326346884033E-154	0.999999856208386	1.43253786935375E-07
BLUEPRINT_neutrophil	ENSG00000253641	735	0.893582871893757	0.089445419817189	0.014102542845588	0.001410170418417	0.001458995025049
BLUEPRINT_neutrophil	ENSG00000254556	3231	1.42220475598562E-11	5.19537447170316E-10	0.026443723529621	0.965992905861644	0.007563370074975
BLUEPRINT_neutrophil	ENSG00000254936	3221	5.59273887285385E-11	4.4491218910423E-10	0.103996759328796	0.827243705871581	0.068759534298784
BLUEPRINT_neutrophil	ENSG00000255046	3236	3.46195026622261E-10	1.24381315985558E-10	0.64368967341756	0.231140337916827	0.125169988195035
BLUEPRINT_neutrophil	ENSG00000255310	3221	1.20484460762961E-11	5.18960310057667E-10	0.02240403808167	0.964992051111722	0.012603910275598
BLUEPRINT_neutrophil	ENSG00000255495	3236	5.41096627556638E-14	5.36792014544629E-10	0.000100607543348	0.998069921896862	0.001829470022944
BLUEPRINT_neutrophil	ENSG00000261451	499	0.955488720380734	0.037514504530076	0.00622750283219	0.000243979616969	0.00052529264003
BLUEPRINT_neutrophil	ENSG00000269899	3236	1.14017932387587E-34	5.3782900546288E-10	2.1199659156973E-25	0.999999856176526	1.43285652334024E-07
BLUEPRINT_neutrophil	ENSG00000269918	3221	1.59430184020868E-11	4.74833001219558E-10	0.029645980000678	0.882862606416201	0.087491413092346
BLUEPRINT_neutrophil	ENSG00000272505	789	0.894174011963551	0.088277595603434	0.014589415835714	0.001438824270575	0.001520152326726
BLUEPRINT_neutrophil	ENSG00000270154	2492	3.67465574691887E-10	9.78527683112138E-11	0.680408530296058	0.181048111549672	0.138543357688954
BLUEPRINT_neutrophil	ENSG00000154359	1444	4.56682636137798E-10	5.69194268628748E-11	0.843109328443434	0.105030523022035	0.051860148020928
BLUEPRINT_T-cell	ENSG00000079459	3236	5.9799916486188E-242	5.37491107813256E-10	1.11187584319028E-232	0.999370965147078	0.0006290343154
BLUEPRINT_T-cell	ENSG00000104643	3235	3.92346820590785E-10	1.1271930177786E-10	0.729507397078223	0.209522898764102	0.06096970365261
BLUEPRINT_T-cell	ENSG00000136573	3236	4.98476852032979E-19	5.37829081754772E-10	9.2683134481138E-10	0.999999998170999	3.64340598720164E-10
BLUEPRINT_T-cell	ENSG00000154328	3236	2.59702159760719E-28	5.37829082448513E-10	4.82871172452202E-19	0.999999999461259	9.10374232814431E-13
BLUEPRINT_T-cell	ENSG00000164733	3236	5.2793720706677E-12	5.32174342924018E-10	0.009816077709648	0.989485292374567	0.000698629378333
BLUEPRINT_T-cell	ENSG00000171044	3235	1.32606164893952E-10	3.73379444960827E-10	0.246560372383413	0.694181277627682	0.059258349482919
BLUEPRINT_T-cell	ENSG00000177710	3236	1.42268843899047E-24	5.37829082446579E-10	2.6452426703054E-15	0.99999999945765	4.51935791774126E-12
BLUEPRINT_T-cell	ENSG00000186523	3236	3.52277891318902E-10	1.59599636222749E-10	0.654999706459417	0.296699572060797	0.04830072096791
BLUEPRINT_T-cell	ENSG00000253641	735	0.909734132776971	0.073398673591653	0.014357442369494	0.001157026617321	0.001352724644562
BLUEPRINT_T-cell	ENSG00000254093	2268	2.23293987950932E-09	4.63267736015889E-10	0.774602289086526	0.160641876743289	0.064755831473976
BLUEPRINT_T-cell	ENSG00000254556	3231	2.52605752672817E-10	2.43709589244659E-10	0.469681785098696	0.453063474285008	0.077254740119982
BLUEPRINT_T-cell	ENSG00000254839	3220	3.98176084676801E-10	1.14558617576395E-10	0.740406969857259	0.212974711125789	0.046618318504218
BLUEPRINT_T-cell	ENSG00000254936	3221	3.02577799542363E-10	1.94526609894752E-10	0.562642227942726	0.361645753836236	0.075712017723934
BLUEPRINT_T-cell	ENSG00000255046	3236	2.99791960843319E-10	1.83326872497706E-10	0.55741121197273	0.340762731815198	0.101826055728955
BLUEPRINT_T-cell	ENSG00000255052	3236	3.08892614869204E-10	1.51502199989993E-10	0.574332301437716	0.281547973269925	0.144119724831964
BLUEPRINT_T-cell	ENSG00000255310	3221	1.41921732396034E-12	5.31724451234136E-10	0.002639029030866	0.98873089525179	0.008630075184201
BLUEPRINT_T-cell	ENSG00000255495	3236	3.03469720110408E-11	4.45322868555627E-10	0.056424936815492	0.827885031477434	0.115690031231405
BLUEPRINT_T-cell	ENSG00000261451	499	0.951029785495195	0.041899604465514	0.006198441233622	0.000272485597561	0.000599683208108
BLUEPRINT_T-cell	ENSG00000269899	3236	3.90417384036987E-10	1.22358469129684E-10	0.725913485468733	0.227457745868334	0.046628768150155
BLUEPRINT_T-cell	ENSG00000269918	3221	1.43162348645106E-13	5.3749528732614E-10	0.000266209824121	0.999470108657263	0.000263680980978
BLUEPRINT_T-cell	ENSG00000270076	3235	3.9580269816004E-10	1.17081008292654E-10	0.73593305957339	0.217647358281173	0.046419581632556
BLUEPRINT_T-cell	ENSG00000272505	789	0.925711021843511	0.057124818630117	0.015103976251469	0.00093092392312	0.001129259351783
BLUEPRINT_T-cell	ENSG00000227888	3048	3.78448122457067E-11	1.35611186517732E-10	0.070333055238183	0.251349596288639	0.678317348299722
BLUEPRINT_T-cell	ENSG00000270154	2492	1.44171457076668E-10	3.47959444987388E-10	0.266951507777098	0.644201641490105	0.088846850240665
BLUEPRINT_T-cell	ENSG00000154359	1444	4.47987057702207E-10	5.85669828589402E-11	0.827055897208869	0.108059150603417	0.064884951681161
Braineac2_putamen	ENSG00000079459	3359	3.87846745324209E-10	1.22082217164979E-10	0.721197414647383	0.22695890336038	0.051843681482306
Braineac2_putamen	ENSG00000104643	3359	3.68239510381328E-10	1.4283675592101E-10	0.684737943684519	0.265553910626305	0.0497081451781
Braineac2_putamen	ENSG00000136573	3359	3.73799264870551E-10	1.20835625182344E-10	0.695076255432759	0.224612409513103	0.080311334559505
Braineac2_putamen	ENSG00000154319	3359	3.72264944963366E-10	1.37334290743542E-10	0.692223201839698	0.255319378546366	0.052457419104338
Braineac2_putamen	ENSG00000154328	3359	3.7937308302797E-10	1.1752833115873E-10	0.705440718441169	0.218466745844525	0.076092535217405
Braineac2_putamen	ENSG00000164733	3359	3.71517498938359E-10	1.29094999324073E-10	0.690833332909968	0.239981765322901	0.069184901266518
Braineac2_putamen	ENSG00000170983	3359	3.80216007454675E-10	1.2288818314167E-10	0.707008128570587	0.228444886292684	0.064546984633625
Braineac2_putamen	ENSG00000171044	3359	3.84851508736735E-10	1.24643255431055E-10	0.715627800078778	0.231720321993919	0.052651877417808
Braineac2_putamen	ENSG00000171056	1763	0.616108341768038	0.103169337097981	0.22185130040324	0.037127975673643	0.021743045057099
Braineac2_putamen	ENSG00000171060	1609	0.821563711937607	0.123491911081094	0.044517339056115	0.00668780665422	0.003739231270964
Braineac2_putamen	ENSG00000177710	3359	3.51752916082213E-10	1.5988448337979E-10	0.654081274966252	0.297255045700897	0.048663678821215
Braineac2_putamen	ENSG00000183638	1714	0.60568068529459	0.117593446386227	0.211406235680238	0.041020410382586	0.02429922225636
Braineac2_putamen	ENSG00000184608	3359	3.72592023234703E-10	1.23992458802198E-10	0.692831400842318	0.230486141137056	0.07668245752404
Braineac2_putamen	ENSG00000184647	966	0.89659403069457	0.08249594107497	0.01734308830931	0.001593770659319	0.001973169261832
Braineac2_putamen	ENSG00000186523	3359	3.81003996652424E-10	1.29565180753445E-10	0.708473387152843	0.240874596201678	0.05065201613491
Braineac2_putamen	ENSG00000205882	3359	3.7058606100934E-10	1.18672374524843E-10	0.689101332746471	0.220579857566369	0.090318809197901
Braineac2_putamen	ENSG00000205883	3359	3.53101913802643E-10	1.38827334215239E-10	0.656589723677163	0.258062788923841	0.085347486907068
Braineac2_putamen	ENSG00000205884	3359	3.83189202744843E-10	1.2564100910834E-10	0.712536757551908	0.233574398708541	0.053888843230721
Braineac2_putamen	ENSG00000223443	3359	3.6797602047758E-10	1.41843400393845E-10	0.684247986659845	0.26370443583328	0.052047576997057
Braineac2_putamen	ENSG00000226430	3359	3.31077520145466E-10	1.69566144821974E-10	0.615635568572793	0.315237541870291	0.069126889056272
Braineac2_putamen	ENSG00000236827	3359	3.605394571337E-10	1.4635069892877E-10	0.670419766307023	0.272080263132839	0.05749997005325
Braineac2_putamen	ENSG00000246477	3359	3.65849019408415E-10	1.28211803946042E-10	0.680292847960016	0.238327276760629	0.081379874785293
Braineac2_putamen	ENSG00000248896	1760	0.619710408755401	0.102920106853307	0.219672044191167	0.03646140156341	0.021236038636715
Braineac2_putamen	ENSG00000253641	750	0.922238298354586	0.059654120548959	0.015740205849345	0.001016789887528	0.001350585359582
Braineac2_putamen	ENSG00000253649	1077	0.844273281806884	0.133647085218139	0.017270361215006	0.002731792568324	0.002077479191647
Braineac2_putamen	ENSG00000253678	771	0.917421999709617	0.063947102437823	0.015873485078584	0.001104777531777	0.0016526352422
Braineac2_putamen	ENSG00000253695	2394	1.99750595694184E-09	4.94242064859187E-10	0.692852820679313	0.171296433373646	0.135850743455293
Braineac2_putamen	ENSG00000254093	2388	2.22232006606654E-09	5.01984948369437E-10	0.770924589136514	0.174083984317594	0.054991423821589
Braineac2_putamen	ENSG00000254556	3359	3.74517816207227E-10	1.1849308592392E-10	0.696412394958355	0.220253456742332	0.083334147806301
Braineac2_putamen	ENSG00000254839	3359	3.457683074457E-10	1.64179163378281E-10	0.642952950883704	0.305237817650946	0.051809230955402
Braineac2_putamen	ENSG00000254936	3359	3.48401286649703E-10	1.6214015896993E-10	0.64784895121796	0.301447413519438	0.050703634752061
Braineac2_putamen	ENSG00000255020	3359	9.75003856170163E-11	4.28883309192974E-10	0.181301059972376	0.79748330775114	0.021215631750101
Braineac2_putamen	ENSG00000255046	3359	3.60014348975157E-10	1.39972021595027E-10	0.669443332571488	0.260206321598681	0.070350345329845
Braineac2_putamen	ENSG00000255052	3359	3.60695030970915E-10	1.48704390762333E-10	0.670709054409963	0.276461601826874	0.052829343253763
Braineac2_putamen	ENSG00000255310	3359	3.8572720876453E-10	1.23930604105252E-10	0.717256156133499	0.230395456974685	0.052348386382158
Braineac2_putamen	ENSG00000255394	3359	3.68736675900096E-10	1.39610395484215E-10	0.68566241834135	0.259549443417567	0.054788137732737
Braineac2_putamen	ENSG00000255495	3359	2.88318109568742E-10	2.28572896658557E-10	0.536124842412127	0.424990289970546	0.038884867100435
Braineac2_putamen	ENSG00000261451	501	0.951456606311103	0.040840478819574	0.006637715192086	0.000284137309016	0.000781062368222
Braineac2_putamen	ENSG00000269899	3359	2.88861855264153E-10	1.7486535333485E-10	0.537135932474073	0.32502265627774	0.137841410784459
Braineac2_putamen	ENSG00000269918	3359	3.85869684791469E-10	1.23377288416909E-10	0.717521088980086	0.229365806882667	0.053113103627999
Braineac2_putamen	ENSG00000269954	3359	3.77684107257848E-10	1.28094990007755E-10	0.702300083709798	0.238131874162313	0.059568041622109
Braineac2_putamen	ENSG00000270076	3359	3.88224936715146E-10	1.21443496687066E-10	0.721900658020376	0.225770723637606	0.05232861783235
Braineac2_putamen	ENSG00000272505	806	0.907145962527686	0.073448437483978	0.01598063130402	0.001291762647302	0.002133206037014
Braineac2_putamen	ENSG00000280273	3359	3.04006102334703E-10	2.09855387166352E-10	0.56529651900918	0.390179616208596	0.044523864268364
Braineac2_putamen	ENSG00000284957	3359	3.77165878748388E-10	1.31478048624831E-10	0.70133644261773	0.244427972644302	0.054235584229323
Braineac2_putamen	ENSG00000227888	3166	8.39716403810885E-12	5.28762392812752E-10	0.015606888684473	0.982751078733288	0.001642032045081
Braineac2_putamen	ENSG00000270074	2972	3.81170363491348E-10	1.05754594981106E-10	0.708983701973638	0.196611035222773	0.094405262316664
Braineac2_putamen	ENSG00000145002	2843	3.10969183629284E-10	1.99237602423761E-10	0.577844084294817	0.370172064030379	0.051983851164597
Braineac2_putamen	ENSG00000270154	2599	2.81856856295999E-10	2.35852707387107E-10	0.521913228751701	0.436686127080436	0.041400643650153
Braineac2_putamen	ENSG00000283674	1774	4.2339728325267E-10	8.68888837726964E-11	0.783426057185186	0.160717531420805	0.055856410883725
Braineac2_putamen	ENSG00000154359	1500	4.47386661419343E-10	6.12395732017327E-11	0.826067301045182	0.113013549346279	0.060919149099912
Braineac2_putamen	ENSG00000255494	1261	4.50826874883517E-10	5.92379442811313E-11	0.825453394533545	0.108397131924474	0.066149473031915
Braineac2_putamen	ENSG00000254813	1140	4.67444303070616E-10	4.74020133938986E-11	0.852943364430023	0.086433602095807	0.060623032959322
Braineac2_putamen	ENSG00000250305	390	0.953665419345845	0.033032068724601	0.011878168344429	0.000410409679782	0.001013933905343
Braineac2_substantia_nigra	ENSG00000079459	3306	3.76646715147742E-10	1.19145673500696E-10	0.700376638854439	0.22147388585288	0.078149474796888
Braineac2_substantia_nigra	ENSG00000104643	3306	3.79736883995443E-10	1.22817771643133E-10	0.706122824826609	0.2283147596097	0.065562415061135
Braineac2_substantia_nigra	ENSG00000136573	3306	3.6753983554879E-10	1.33926244268172E-10	0.683442346140739	0.248968999327756	0.067588654030038
Braineac2_substantia_nigra	ENSG00000136574	3306	3.81767491530777E-10	1.24123155136499E-10	0.709898750709492	0.230748336900064	0.059352911884553
Braineac2_substantia_nigra	ENSG00000154319	3306	3.62350211212004E-10	1.44092863060084E-10	0.673792211136933	0.267883146913268	0.058324641443357
Braineac2_substantia_nigra	ENSG00000154328	3306	3.82506121162434E-10	1.24837624368188E-10	0.711272236572965	0.232079601116965	0.056648161802726
Braineac2_substantia_nigra	ENSG00000164733	3306	3.7815676520524E-10	1.29027785536318E-10	0.703184585243559	0.239870932540425	0.056944481708831
Braineac2_substantia_nigra	ENSG00000171044	3306	3.85879066380296E-10	1.18966204619021E-10	0.717544246761079	0.221157013215376	0.061298739518699
Braineac2_substantia_nigra	ENSG00000171056	1731	0.616788987327928	0.102976808034548	0.22190433334189	0.037027023899776	0.021302847395857
Braineac2_substantia_nigra	ENSG00000171060	1589	0.748275817921483	0.190517861709859	0.040363661314507	0.010266380774511	0.010576278279641
Braineac2_substantia_nigra	ENSG00000177710	3306	3.72783074021014E-10	1.27486129679216E-10	0.693192176924337	0.236991342995199	0.069816479580194
Braineac2_substantia_nigra	ENSG00000183638	1686	0.606555177903679	0.119200060627717	0.211533889570885	0.041549421705674	0.021161450192045
Braineac2_substantia_nigra	ENSG00000184608	3306	3.55139391212498E-10	1.17799933116367E-10	0.660383651679147	0.218928936268149	0.120687411579763
Braineac2_substantia_nigra	ENSG00000184647	954	0.847193246930037	0.131940898379102	0.016281180778413	0.002533561188673	0.002051112723775
Braineac2_substantia_nigra	ENSG00000186523	3306	3.37799004317082E-10	1.66933020833671E-10	0.628139106852881	0.310351361053102	0.061509531589286
Braineac2_substantia_nigra	ENSG00000205882	3306	3.85014982943491E-10	1.20339057113107E-10	0.715937478856779	0.223710786986435	0.06035173365143
Braineac2_substantia_nigra	ENSG00000205883	3306	3.41978970557359E-10	1.39279895244853E-10	0.635911777071821	0.258886529732117	0.105201692714803
Braineac2_substantia_nigra	ENSG00000205884	3306	3.71938928907075E-10	1.29533643308947E-10	0.691622484441093	0.240800945763906	0.067576569293529
Braineac2_substantia_nigra	ENSG00000223443	3306	3.67258188167268E-10	1.2820014868062E-10	0.682918621285378	0.238310110468154	0.07877126775101
Braineac2_substantia_nigra	ENSG00000226430	3306	3.74176223139076E-10	1.26243052233163E-10	0.695782745373469	0.234680112984191	0.069537141141918
Braineac2_substantia_nigra	ENSG00000236827	3306	3.82379813610183E-10	1.23879750265303E-10	0.711037366984701	0.230296410893308	0.05866622161573
Braineac2_substantia_nigra	ENSG00000246477	3306	3.33899811042295E-10	1.50081475309901E-10	0.62088853550788	0.278977194708953	0.100134269299187
Braineac2_substantia_nigra	ENSG00000248896	1728	0.621685933715207	0.099418861416515	0.220178713380091	0.035187042006732	0.023529449481456
Braineac2_substantia_nigra	ENSG00000253641	739	0.902722055001726	0.079185801344749	0.015305242653137	0.001341113528044	0.001445787472344
Braineac2_substantia_nigra	ENSG00000253649	1065	0.887945376096605	0.090389859051732	0.018052284965844	0.001835885425694	0.001776594460125
Braineac2_substantia_nigra	ENSG00000253678	760	0.904912849213709	0.0765879645843	0.015554970432257	0.001314877024946	0.001629338744788
Braineac2_substantia_nigra	ENSG00000253695	2352	2.1280672443859E-09	5.09604736153809E-10	0.738145499957861	0.176677302346653	0.085177195057815
Braineac2_substantia_nigra	ENSG00000254093	2346	2.13306849466296E-09	5.17327245475394E-10	0.739969506101169	0.179382124293606	0.08064836695483
Braineac2_substantia_nigra	ENSG00000254556	3306	3.73943920602086E-10	1.25884928911032E-10	0.695350777527977	0.234013081697421	0.070636140274772
Braineac2_substantia_nigra	ENSG00000254839	3306	3.77462277951269E-10	1.24624195017759E-10	0.701893182374234	0.231672942352739	0.066433874770943
Braineac2_substantia_nigra	ENSG00000254936	3306	3.83427619181323E-10	1.22262191577028E-10	0.712985767208503	0.227287491094248	0.059726741191559
Braineac2_substantia_nigra	ENSG00000255020	3306	3.42782365532337E-10	1.43624431857737E-10	0.63740569444749	0.266974801653568	0.095619503412536
Braineac2_substantia_nigra	ENSG00000255046	3306	3.84619300236073E-10	1.22439365511032E-10	0.715201704685576	0.227619494940535	0.057178799866829
Braineac2_substantia_nigra	ENSG00000255052	3306	3.51841676094629E-10	1.4556033274E-10	0.654251532275831	0.270595086116361	0.075153381110408
Braineac2_substantia_nigra	ENSG00000255310	3306	3.78951830181045E-10	1.18634503018737E-10	0.704663012939938	0.220526700718541	0.074810285843934
Braineac2_substantia_nigra	ENSG00000255394	3306	3.71479778601821E-10	1.23215956725302E-10	0.690768691922559	0.229040558626625	0.080190748956119
Braineac2_substantia_nigra	ENSG00000255495	3306	3.80643381911358E-10	1.23936574141372E-10	0.707808462688148	0.230398948837107	0.061792587970165
Braineac2_substantia_nigra	ENSG00000261451	490	0.941896327463704	0.050629993122992	0.006465648400819	0.000346888502312	0.000661142510174
Braineac2_substantia_nigra	ENSG00000269899	3306	3.7709453889499E-10	1.3039119319447E-10	0.701209369576049	0.242406757190223	0.056383872726242
Braineac2_substantia_nigra	ENSG00000269918	3306	3.86860027167239E-10	1.20025078995147E-10	0.719368348740935	0.223129792824534	0.057501857927646
Braineac2_substantia_nigra	ENSG00000269954	3306	3.80598979293493E-10	1.24287200511542E-10	0.707725895775957	0.231051510496079	0.061222593223078
Braineac2_substantia_nigra	ENSG00000270076	3306	3.44796138363236E-10	1.65166010428126E-10	0.641150316104864	0.307075330662044	0.05177435272313
Braineac2_substantia_nigra	ENSG00000272505	794	0.910881069847685	0.070439326674614	0.015932074293511	0.001230525930686	0.001517003253503
Braineac2_substantia_nigra	ENSG00000280273	3306	3.8544972296407E-10	1.20314299848484E-10	0.71674588031667	0.223665513844992	0.059588605332574
Braineac2_substantia_nigra	ENSG00000284957	3306	3.75467639340306E-10	1.2130023283999E-10	0.698184140904093	0.225482116529848	0.076333742069292
Braineac2_substantia_nigra	ENSG00000227888	3123	3.33724466708793E-10	1.56885798634081E-10	0.620261702165222	0.291500369482328	0.088237927861839
Braineac2_substantia_nigra	ENSG00000270074	2930	3.94841411866483E-10	1.10891954257904E-10	0.734418055955894	0.206203315759456	0.059378627778915
Braineac2_substantia_nigra	ENSG00000145002	2801	3.981218618147E-10	1.08017330544531E-10	0.739797678071467	0.200660332986718	0.059541988435674
Braineac2_substantia_nigra	ENSG00000270154	2557	3.94028491556062E-10	1.14436304254832E-10	0.72962746614568	0.211844602166837	0.058527931179019
Braineac2_substantia_nigra	ENSG00000283674	1740	4.32912465916086E-10	7.23672844079313E-11	0.801041489735036	0.133840005219582	0.065118504540101
Braineac2_substantia_nigra	ENSG00000154359	1481	4.45566808237136E-10	5.96660210555823E-11	0.822714245480269	0.110102795114125	0.067182958900373
Braineac2_substantia_nigra	ENSG00000255494	1242	4.44622319877545E-10	6.08592038315328E-11	0.814101206134023	0.111358352215375	0.07454044114512
Braineac2_substantia_nigra	ENSG00000250305	383	0.953875930844107	0.032885409759237	0.011800975411142	0.000405813400803	0.001031870584711
BrainSeq_brain	ENSG00000079459	3452	3.82128662527481E-10	1.30019363534992E-10	0.711280012441458	0.241966430959086	0.046753556087308
BrainSeq_brain	ENSG00000104643	3452	3.97108938262951E-10	1.20210367093233E-10	0.739163737888867	0.223717966801758	0.037118294792057
BrainSeq_brain	ENSG00000154319	3452	3.1970595619064E-10	2.00618644041967E-10	0.595088719576311	0.373392528233807	0.031518751669557
BrainSeq_brain	ENSG00000154328	3452	3.43931050550324E-10	1.74885418089963E-10	0.640180404935851	0.325490853096784	0.034328741448548
BrainSeq_brain	ENSG00000164733	3452	3.65547648325471E-10	1.32056108391897E-10	0.680416732231355	0.245730452464712	0.073852814806331
BrainSeq_brain	ENSG00000171044	3452	3.65759384086677E-10	1.31263144897314E-10	0.680810849264787	0.244253376890067	0.074935773348122
BrainSeq_brain	ENSG00000171056	1883	0.595154162239843	0.126875663888344	0.214297734924761	0.045666236828329	0.018006202118724
BrainSeq_brain	ENSG00000177710	3452	2.43151297685835E-10	2.72439126980367E-10	0.452592739050816	0.507067670435815	0.040339589997779
BrainSeq_brain	ENSG00000184608	3452	3.59314024111247E-10	1.58352944206693E-10	0.66881369706691	0.294715782243328	0.036470520172097
BrainSeq_brain	ENSG00000186523	3452	2.12513183708063E-10	1.63773701587739E-10	0.395564098626008	0.304542354434596	0.299893546563108
BrainSeq_brain	ENSG00000205883	3452	3.98060873320947E-10	1.17517900114587E-10	0.740935634232408	0.218703066379983	0.04036129887203
BrainSeq_brain	ENSG00000205884	3452	3.93604452795287E-10	1.1967622538066E-10	0.732640619600502	0.222716210504033	0.044643169382185
BrainSeq_brain	ENSG00000246477	3452	3.82996203993193E-10	1.12812054864001E-10	0.712894821706076	0.209906944952022	0.077198232846096
BrainSeq_brain	ENSG00000248896	1877	0.616304915120689	0.109535429592279	0.218429607006757	0.03880441141912	0.016925636861156
BrainSeq_brain	ENSG00000253641	779	0.927357181614692	0.055572187588586	0.014992286229797	0.000897236631488	0.001181107935437
BrainSeq_brain	ENSG00000253649	1157	0.89121060970344	0.088120032528965	0.017674019720171	0.001746301065881	0.001249036981544
BrainSeq_brain	ENSG00000253678	803	0.914286641940696	0.06730810207712	0.015023568694691	0.001103729555534	0.002277957731959
BrainSeq_brain	ENSG00000253695	2514	2.27229058624169E-09	4.70549668579029E-10	0.788193866141093	0.163171846729069	0.048634284387
BrainSeq_brain	ENSG00000254093	2508	2.18975133938679E-09	5.93726254584545E-10	0.759654971377713	0.205937427111474	0.034407598727337
BrainSeq_brain	ENSG00000254839	3452	3.09072784484423E-10	9.53783192892345E-11	0.575296531119507	0.177286222030911	0.24741724644513
BrainSeq_brain	ENSG00000255020	3452	2.00494180043426E-21	5.37240827290117E-10	3.73192374349758E-12	0.999999999454353	4.67345603495279E-12
BrainSeq_brain	ENSG00000255046	3452	6.31340962395484E-13	5.36571549995098E-10	0.001175154474457	0.998754161024055	7.06839642861188E-05
BrainSeq_brain	ENSG00000255052	3452	1.88328559453491E-10	3.36985451016891E-10	0.350547742807771	0.627229903164945	0.02222235350197
BrainSeq_brain	ENSG00000255310	3452	3.84624981964969E-10	1.34667238565596E-10	0.715926568155992	0.250631123099783	0.033442308224931
BrainSeq_brain	ENSG00000255495	3452	1.78114974191464E-10	1.73605457411746E-10	0.331536556878415	0.322797044465086	0.345666398304779
BrainSeq_brain	ENSG00000261451	528	0.953596881975316	0.040613755065738	0.005160297800203	0.000219367731469	0.000409697427274
BrainSeq_brain	ENSG00000269899	3452	2.58585190294961E-10	1.46608688079132E-10	0.481320809995376	0.272645899995961	0.24603328960347
BrainSeq_brain	ENSG00000269918	3452	2.9954233114058E-10	2.23711243638564E-10	0.557556901414305	0.416381687503302	0.02606141055914
BrainSeq_brain	ENSG00000270076	3452	2.65167852425367E-10	2.58934888033269E-10	0.493573531293602	0.481947245074298	0.024479223107997
BrainSeq_brain	ENSG00000272505	840	0.872036061406987	0.110146911869477	0.014586161352705	0.00184098878197	0.001389876588861
BrainSeq_brain	ENSG00000280273	3452	3.53267214229723E-10	1.65704159523707E-10	0.65755839112018	0.308401490124532	0.034040118236316
BrainSeq_brain	ENSG00000227888	3254	9.40457319933568E-22	5.37451569327222E-10	1.74984568521296E-12	0.99999998899979	1.04610084073109E-08
BrainSeq_brain	ENSG00000270074	3040	1.93076530341102E-10	2.29138982197998E-10	0.359561614931257	0.426505888588674	0.213932496057854
BrainSeq_brain	ENSG00000145002	2910	3.54437482268854E-10	1.42650117668076E-10	0.659443546967579	0.265330393482684	0.075226059052649
BrainSeq_brain	ENSG00000270154	2660	1.27490068059075E-10	3.86563567535221E-10	0.236397071335882	0.716734419961539	0.046868508188525
BrainSeq_brain	ENSG00000283674	1766	4.30586160455913E-10	8.59220390498328E-11	0.798288537130585	0.159253369687175	0.042458092665733
BrainSeq_brain	ENSG00000154359	1453	4.32888931598161E-10	8.53810520248548E-11	0.801078931857813	0.157960219048669	0.040960848575246
BrainSeq_brain	ENSG00000250305	342	0.963372893004233	0.023177847253655	0.012228075992389	0.000293268111275	0.000927915638448
CAP_LCL_naive	ENSG00000079459	3104	2.61775826115873E-10	1.07103999511374E-10	0.486924115766232	0.198907895526489	0.3141679883384
CAP_LCL_naive	ENSG00000104643	3104	3.66907338971957E-10	1.3348479650159E-10	0.682477195270051	0.248223170565634	0.069299633663925
CAP_LCL_naive	ENSG00000136573	3104	4.17250310854429E-13	5.36744844777232E-10	0.00077611917678	0.998387795949049	0.000836084337009
CAP_LCL_naive	ENSG00000136574	3104	3.77145856034238E-10	1.1407077029006E-10	0.701521661450445	0.212094434250402	0.086383903807936
CAP_LCL_naive	ENSG00000154319	3104	4.12722864417103E-23	5.37611133847403E-10	7.67697761839358E-14	0.999999999460819	1.49607753313331E-12
CAP_LCL_naive	ENSG00000154328	3104	4.72013198568025E-17	5.37597880068278E-10	8.77982557644541E-08	0.999975321774502	2.45898896446846E-05
CAP_LCL_naive	ENSG00000164733	3104	1.08960227637787E-16	5.37611015947205E-10	2.02674797300544E-07	0.999999780140303	1.6647291093512E-08
CAP_LCL_naive	ENSG00000171044	3104	3.85216817847186E-10	1.20214489969269E-10	0.716534300327242	0.223548714488667	0.059916984678659
CAP_LCL_naive	ENSG00000186523	3104	3.90442000673273E-10	1.19717680765347E-10	0.726253561135471	0.222633413324044	0.051113025030326
CAP_LCL_naive	ENSG00000223443	3104	3.20802990270433E-10	1.75177342649364E-10	0.596719394186727	0.325766449121235	0.077514156196057
CAP_LCL_naive	ENSG00000253649	1036	0.897125618236258	0.083914516702397	0.016095983308086	0.00150421171561	0.00135967003765
CAP_LCL_naive	ENSG00000253695	2245	2.25660891207196E-09	4.56416698796039E-10	0.782895631964248	0.15828791254018	0.058816452782546
CAP_LCL_naive	ENSG00000254093	2240	2.24478512887069E-09	4.75728058814201E-10	0.778886561469622	0.165010114892503	0.056103320917362
CAP_LCL_naive	ENSG00000255046	3104	7.45961768263461E-12	5.29191958091819E-10	0.013875489566646	0.984337867969267	0.001786641927435
CAP_LCL_naive	ENSG00000255052	3104	3.94850634495867E-10	1.09967501643294E-10	0.734453975045552	0.204487349385277	0.061058675064354
CAP_LCL_naive	ENSG00000255310	3104	1.75750062690913E-10	2.82451474250727E-10	0.326909268672321	0.525234630078534	0.147856100790946
CAP_LCL_naive	ENSG00000269899	3104	3.8310141984956E-10	1.16752425983383E-10	0.71259948971172	0.21709861178296	0.070301898005465
CAP_LCL_naive	ENSG00000269918	3104	1.05099251541514E-10	3.87385813949079E-10	0.195493070860914	0.720484785589566	0.084022143057037
CAP_LCL_naive	ENSG00000269954	3104	6.88733594919778E-13	5.36276121574638E-10	0.001281099946014	0.997515565799467	0.001203333717555
CAP_LCL_naive	ENSG00000270076	3104	3.95068055325066E-10	1.1365644952824E-10	0.734858395295418	0.211356362933272	0.053785241262588
CAP_LCL_naive	ENSG00000280273	3104	3.9306171668173E-10	1.14898484790788E-10	0.731126443860752	0.213665225446118	0.055208330185169
CAP_LCL_naive	ENSG00000284957	3104	4.69325646228022E-15	5.37598390956479E-10	8.72983493880143E-06	0.999976281669633	1.49879578269674E-05
CAP_LCL_naive	ENSG00000145002	2618	3.92788866248088E-10	1.16881675083845E-10	0.730139282853593	0.217213955624159	0.052646761012578
CAP_LCL_naive	ENSG00000154359	1314	4.58058468072986E-10	5.11670076015727E-11	0.846122165902211	0.094455890647414	0.05942194294115
CAP_LCL_statin	ENSG00000079459	3104	2.15235659436836E-10	9.53549613964844E-11	0.400355658151005	0.176945207409519	0.422699134128887
CAP_LCL_statin	ENSG00000104643	3104	3.56760305598315E-10	1.46850225901303E-10	0.66360289611714	0.27308993795283	0.063307165426418
CAP_LCL_statin	ENSG00000136573	3104	1.173797177119E-14	5.37591663515351E-10	2.18335726807935E-05	0.999963768678163	1.4397211553781E-05
CAP_LCL_statin	ENSG00000136574	3104	3.88672520835425E-10	1.08978893470154E-10	0.722962186151788	0.202635114552992	0.074402698797567
CAP_LCL_statin	ENSG00000154319	3104	4.86136617812211E-25	5.37611133847517E-10	9.04253254710461E-16	0.999999999461032	1.35783487669387E-12
CAP_LCL_statin	ENSG00000154328	3104	8.90227115589252E-13	4.44942211819619E-10	0.001655894119488	0.82745745578347	0.170886649651209
CAP_LCL_statin	ENSG00000164733	3104	4.77318144652864E-18	5.37611128680499E-10	8.87850184536889E-09	0.999999989849222	7.3466788096033E-10
CAP_LCL_statin	ENSG00000171044	3104	3.75566528624004E-10	1.31882245988896E-10	0.698583985293927	0.245255436624619	0.056160577574004
CAP_LCL_statin	ENSG00000186523	3104	3.81449659667983E-10	1.28402369455985E-10	0.70952708276794	0.238787060782068	0.051685855940141
CAP_LCL_statin	ENSG00000223443	3104	3.49817421764376E-10	1.44304766764463E-10	0.650688573118455	0.268337512239482	0.08097391414794
CAP_LCL_statin	ENSG00000253649	1036	0.896507297802902	0.08454870876819	0.01608488957141	0.001515606389359	0.001343497468139
CAP_LCL_statin	ENSG00000253695	2245	2.23510784386702E-09	4.86452870927997E-10	0.775436168213059	0.168711462948755	0.055852366116625
CAP_LCL_statin	ENSG00000254093	2240	2.1796507275955E-09	4.7866382797992E-10	0.756286487551573	0.166007153294516	0.077706356495596
CAP_LCL_statin	ENSG00000255046	3104	3.35828671149239E-13	5.37250226556779E-10	0.000624668370547	0.999328636143675	4.66949481932046E-05
CAP_LCL_statin	ENSG00000255052	3104	3.82974268700743E-10	1.134292719413E-10	0.712362978336224	0.210910853401852	0.076726167765521
CAP_LCL_statin	ENSG00000255310	3104	1.33483513985521E-10	2.67360059529192E-10	0.248290084616137	0.497056586250106	0.254653328732916
CAP_LCL_statin	ENSG00000269899	3104	3.95291720581172E-10	1.0902981141501E-10	0.735274430682157	0.202742245405922	0.061983323407598
CAP_LCL_statin	ENSG00000269918	3104	2.3031880527839E-10	2.30177092994031E-10	0.428411523968886	0.428004343576767	0.14358413199385
CAP_LCL_statin	ENSG00000269954	3104	1.23429817522509E-12	5.35671178645772E-10	0.002295893996328	0.996390212680381	0.001313892786385
CAP_LCL_statin	ENSG00000270076	3104	3.99322164041426E-10	1.10031142279735E-10	0.742771380064952	0.204614170319603	0.052614449106092
CAP_LCL_statin	ENSG00000280273	3104	3.93271866856966E-10	1.12829163975326E-10	0.731517340108787	0.209812660430963	0.058669998954148
CAP_LCL_statin	ENSG00000284957	3104	4.95748925967741E-14	5.37550666255163E-10	9.22132921899563E-05	0.999887504588589	2.0281581620558E-05
CAP_LCL_statin	ENSG00000154359	1314	4.53695210712598E-10	5.31817739670376E-11	0.83806238963895	0.098173209505659	0.063764400348514
CommonMind_DLPFC_naive	ENSG00000079459	3467	4.0025415172447E-10	1.20080645429224E-10	0.744344995315452	0.223279305327825	0.03237569883639
CommonMind_DLPFC_naive	ENSG00000104643	3466	2.76191938716438E-10	2.44879187361518E-10	0.513633748603897	0.455370474462396	0.030995776412638
CommonMind_DLPFC_naive	ENSG00000154319	3467	5.11905697221602E-13	5.35728079983384E-10	0.000951981240316	0.996280502670477	0.002767515552967
CommonMind_DLPFC_naive	ENSG00000154328	3467	3.11214055985009E-10	1.45164953898456E-10	0.578758831223142	0.269809057903178	0.1514321104173
CommonMind_DLPFC_naive	ENSG00000164733	3467	2.09427211803568E-15	2.75496121978921E-11	3.89467782700639E-06	0.050283774877728	0.949712330416893
CommonMind_DLPFC_naive	ENSG00000171044	3466	3.57887850046332E-10	1.57237576314532E-10	0.665563516637666	0.292372428994556	0.042064053852654
CommonMind_DLPFC_naive	ENSG00000171056	1842	0.634792342287311	0.083228119063333	0.228468278751601	0.029931074020595	0.023580185877161
CommonMind_DLPFC_naive	ENSG00000177710	3467	3.87087727035138E-10	1.21283962410539E-10	0.719859646989949	0.225494821084628	0.05464553141705
CommonMind_DLPFC_naive	ENSG00000184608	3467	2.37590797039913E-10	1.06810093909614E-10	0.441843063832627	0.198272805895293	0.359884129927679
CommonMind_DLPFC_naive	ENSG00000184647	978	0.878013056896624	0.102496708860295	0.016076031197098	0.001875130387203	0.00153907265878
CommonMind_DLPFC_naive	ENSG00000186523	3467	4.44201175247075E-14	5.37678722674608E-10	8.26072434936314E-05	0.999910836557722	6.55566106069413E-06
CommonMind_DLPFC_naive	ENSG00000205882	3467	2.81999541487536E-10	2.4106286313823E-10	0.524429157032194	0.448272700647158	0.027298141797585
CommonMind_DLPFC_naive	ENSG00000205883	3467	3.34220929426707E-10	1.67552616815357E-10	0.621544273998442	0.311527470556871	0.066928254942915
CommonMind_DLPFC_naive	ENSG00000205884	3467	4.12131156206818E-10	1.07486229911484E-10	0.766432433528611	0.199856376033999	0.033711189917772
CommonMind_DLPFC_naive	ENSG00000223443	3467	7.20168235675502E-12	5.21565250008543E-10	0.013392831022506	0.969928247075448	0.016678921373277
CommonMind_DLPFC_naive	ENSG00000226430	3467	7.3938780579364E-12	5.29774947892709E-10	0.013750253694274	0.985211305787987	0.00103843998057
CommonMind_DLPFC_naive	ENSG00000236827	3466	4.07375102462824E-10	1.0830312367421E-10	0.757594888316788	0.201370127328935	0.041034983838598
CommonMind_DLPFC_naive	ENSG00000246477	3467	3.2107783404159E-10	1.55371606890159E-10	0.597102310734061	0.288827537336034	0.114070151453454
CommonMind_DLPFC_naive	ENSG00000248896	1836	0.606062746877698	0.115970568095629	0.214702140019652	0.041061214645254	0.022203330361767
CommonMind_DLPFC_naive	ENSG00000253641	769	0.923469619461083	0.059669014354164	0.01472887262401	0.000950508567139	0.001181984993604
CommonMind_DLPFC_naive	ENSG00000253649	1092	0.909043753245797	0.070853248320497	0.017659504757027	0.001375359866822	0.001068133809857
CommonMind_DLPFC_naive	ENSG00000253678	791	0.93008776343347	0.053097663019677	0.015068369018012	0.000859349363211	0.00088685516563
CommonMind_DLPFC_naive	ENSG00000253695	2481	2.22046820606865E-09	5.55652725796235E-10	0.770297874761391	0.19272331950549	0.036978802956997
CommonMind_DLPFC_naive	ENSG00000254093	2475	2.11188876901095E-09	4.3780958760406E-10	0.732719328889323	0.151782438781738	0.115498229779243
CommonMind_DLPFC_naive	ENSG00000254556	3466	3.04036484124168E-10	2.15159811900086E-10	0.565416209389717	0.40009790483094	0.034485885260145
CommonMind_DLPFC_naive	ENSG00000254839	3465	3.74014285564359E-10	1.47345729189335E-10	0.695553925268941	0.273988220750248	0.030457853459453
CommonMind_DLPFC_naive	ENSG00000254936	3466	1.91039270848928E-10	3.34489958706054E-10	0.355275455441271	0.622027795235123	0.022696748798076
CommonMind_DLPFC_naive	ENSG00000255020	3467	4.13451768030486E-15	5.37722250469104E-10	7.6888835009429E-06	0.999991790400626	5.201781496094E-07
CommonMind_DLPFC_naive	ENSG00000255046	3467	2.33901287237491E-10	2.92228634430776E-10	0.434981752976091	0.543430417826361	0.021587828671417
CommonMind_DLPFC_naive	ENSG00000255052	3467	4.51564277678276E-16	5.37726144619885E-10	8.39765455785809E-07	0.999999032671552	1.27025264485878E-07
CommonMind_DLPFC_naive	ENSG00000255310	3466	4.72520565453055E-12	5.29273574776687E-10	0.008787458115324	0.984282370642816	0.006930170707861
CommonMind_DLPFC_naive	ENSG00000255495	3467	7.14849849271094E-12	5.30018773492139E-10	0.013293926007124	0.985664740701876	0.00104133275383
CommonMind_DLPFC_naive	ENSG00000261451	512	0.962681984490375	0.031838731659263	0.004980403757345	0.000164382138837	0.000334497954179
CommonMind_DLPFC_naive	ENSG00000269899	3467	7.0862865325465E-11	4.63106317704118E-10	0.131782316139553	0.861222972290828	0.006994711035648
CommonMind_DLPFC_naive	ENSG00000269918	3466	1.88786921162515E-11	5.1391647625853E-10	0.035108676399004	0.955720556163985	0.009170766904217
CommonMind_DLPFC_naive	ENSG00000270076	3466	3.58298154066027E-10	1.02012573641548E-10	0.666326558429119	0.189568530613	0.144104910497571
CommonMind_DLPFC_naive	ENSG00000272505	825	0.769149203085677	0.213293329929028	0.012706746868375	0.003522388967455	0.001328331149464
CommonMind_DLPFC_naive	ENSG00000280273	3466	4.03165375641918E-10	1.16777352803664E-10	0.749766065442127	0.21713757760073	0.033096356437199
CommonMind_DLPFC_naive	ENSG00000227888	3281	2.41897681044971E-43	5.37983331781197E-10	4.49637872814193E-34	0.99999999944859	1.34322741782021E-11
CommonMind_DLPFC_naive	ENSG00000270074	3072	2.6154022522434E-10	2.65058010396063E-10	0.486528854330157	0.493052377274925	0.020418767868321
CommonMind_DLPFC_naive	ENSG00000145002	2940	9.75278687409038E-18	5.38088461739043E-10	1.81248759304775E-08	0.999999972773715	8.56331985577184E-09
CommonMind_DLPFC_naive	ENSG00000270154	2688	7.07780355135468E-12	5.26880041323795E-10	0.013107584111026	0.975732855934007	0.011159559421008
CommonMind_DLPFC_naive	ENSG00000283674	1833	2.00376135211588E-10	3.2515826468175E-10	0.370812613248758	0.601704783161776	0.027482603063933
CommonMind_DLPFC_naive	ENSG00000154359	1509	4.640283901358E-10	5.04957698444278E-11	0.856920904837427	0.093200624527953	0.049878470120096
CommonMind_DLPFC_naive	ENSG00000250305	394	0.948732212115505	0.036213714856497	0.012100300136887	0.000459381798246	0.002494391092865
FUSION_adipose_naive	ENSG00000079459	3049	8.42771068813274E-12	5.27378732211257E-10	0.01568207375287	0.981330197555241	0.002987728156081
FUSION_adipose_naive	ENSG00000104643	3049	4.08532835266023E-10	1.01335947069069E-10	0.760187705794451	0.188512101490751	0.05130019220493
FUSION_adipose_naive	ENSG00000136573	3049	2.75488610305616E-10	2.34912097466453E-10	0.512622331823973	0.437068259825654	0.050309407839972
FUSION_adipose_naive	ENSG00000154328	3049	4.38918863712001E-12	5.31771958970262E-10	0.00816729269308	0.989505664971109	0.002327041799651
FUSION_adipose_naive	ENSG00000164733	3049	1.40078300064261E-11	3.88476787643354E-11	0.026065420540334	0.071384240944962	0.90255033846185
FUSION_adipose_naive	ENSG00000171056	1618	0.614611316908899	0.106467282597341	0.220522191973401	0.03818018159358	0.020219026926779
FUSION_adipose_naive	ENSG00000186523	3049	2.04161389006955E-10	3.17372837303159E-10	0.379898418250625	0.590529884592508	0.029571696635334
FUSION_adipose_naive	ENSG00000248896	1615	0.594438688391245	0.131650638153271	0.209949579323688	0.046480159002772	0.017480935129023
FUSION_adipose_naive	ENSG00000253641	723	0.916036806222688	0.067544687225066	0.014011596366294	0.001031780839558	0.001375129346393
FUSION_adipose_naive	ENSG00000254093	2182	2.28018090342827E-09	4.19505730616397E-10	0.791025780392801	0.145468740426097	0.063505476481415
FUSION_adipose_naive	ENSG00000255046	3049	3.0316160977951E-14	5.37377596927355E-10	5.64115558724112E-05	0.999938818477254	4.76942946566613E-06
FUSION_adipose_naive	ENSG00000255052	3049	3.03801422671812E-10	1.80854906617977E-10	0.565306106588938	0.336432035527546	0.098261857398861
FUSION_adipose_naive	ENSG00000255310	3049	6.07566106239488E-11	4.67969224143942E-10	0.113054384996964	0.870769278774033	0.016176335700276
FUSION_adipose_naive	ENSG00000255495	3049	1.95210485884824E-10	3.24858202443275E-10	0.363242801071726	0.604455735497579	0.032301462910627
FUSION_adipose_naive	ENSG00000269899	3049	3.54070376755929E-10	1.42921857458347E-10	0.658845321993759	0.265870141511323	0.075284535997925
FUSION_adipose_naive	ENSG00000269918	3049	3.67104303342072E-12	5.32086887301073E-10	0.006830985273513	0.990090924703032	0.003078089487698
FUSION_adipose_naive	ENSG00000269954	3049	1.35658251778705E-36	5.37410473665558E-10	2.52429489846484E-27	0.999999999460769	1.81722340267482E-12
FUSION_adipose_naive	ENSG00000270076	3049	4.13984397772608E-10	9.90066119026926E-11	0.770331837274549	0.184183548315072	0.045484613897387
FUSION_adipose_naive	ENSG00000272505	768	0.812785945051952	0.167982229228007	0.012826334402713	0.002647119462473	0.003758371854855
FUSION_adipose_naive	ENSG00000280273	3049	2.48762226350182E-10	2.74015937373178E-10	0.462890543459806	0.509854764086787	0.02725469193063
FUSION_adipose_naive	ENSG00000227888	2861	6.52449871378432E-11	4.68390283293786E-10	0.121354886215311	0.871192804246886	0.007452309004169
FUSION_adipose_naive	ENSG00000270074	2682	3.52257503834226E-10	1.63121812797345E-10	0.655749439960489	0.303620857201126	0.040629702323004
FUSION_adipose_naive	ENSG00000270154	2318	3.79993132718395E-11	4.97560582453E-10	0.070428096838089	0.92217360621623	0.007398296410119
FUSION_adipose_naive	ENSG00000154359	1335	4.48963679891471E-10	6.08469411628038E-11	0.830186561746519	0.112455781243626	0.057357656500046
FUSION_adipose_naive	ENSG00000250305	331	0.958353930198677	0.028459331049349	0.012039859970363	0.000356746211663	0.000790132569948
FUSION_muscle_naive	ENSG00000079459	3049	8.52788161238637E-13	5.36165748388793E-10	0.001586846930917	0.997683115688394	0.000730036843669
FUSION_muscle_naive	ENSG00000104643	3049	3.77669012046669E-19	5.37410473230482E-10	7.02757073688985E-10	0.999999998651084	1.08745221934267E-10
FUSION_muscle_naive	ENSG00000154328	3049	6.15500771364338E-15	5.37403864170876E-10	1.14530847684126E-05	0.999987699831447	8.46546378117437E-07
FUSION_muscle_naive	ENSG00000164733	3049	6.64821652545139E-27	5.37410473666173E-10	1.23708354184474E-17	0.999999999461913	6.74106550000309E-13
FUSION_muscle_naive	ENSG00000171056	1618	0.626812853651759	0.093484307825551	0.224900096437497	0.03352083472741	0.021281907357782
FUSION_muscle_naive	ENSG00000254093	2182	2.21452437371627E-09	5.16242254060625E-10	0.768248636888427	0.179038749507799	0.052712610873008
FUSION_muscle_naive	ENSG00000255020	3049	2.80465241091292E-14	5.37379851219882E-10	5.21882722208716E-05	0.999943013179973	4.79801039921702E-06
FUSION_muscle_naive	ENSG00000255052	3049	3.01120685587691E-10	2.15237898781702E-10	0.5603178579149	0.400470099206355	0.039212042362387
FUSION_muscle_naive	ENSG00000255310	3049	3.49597987366527E-10	1.64986920442267E-10	0.650523211416932	0.306961028901882	0.0425157591666
FUSION_muscle_naive	ENSG00000255495	3049	5.69203176783881E-12	5.31160906642213E-10	0.01059159068104	0.98836992260221	0.001038486179896
FUSION_muscle_naive	ENSG00000269899	3049	1.51530037272123E-19	5.37410473317838E-10	2.81963312245965E-10	0.999999998813379	3.67249587419796E-10
FUSION_muscle_naive	ENSG00000269918	3049	1.59026270008348E-10	2.49714707906621E-10	0.295912115068977	0.464423232721076	0.239664651801206
FUSION_muscle_naive	ENSG00000272505	768	0.921158997876987	0.061689863919092	0.014536537469386	0.000971866747447	0.001642733987088
FUSION_muscle_naive	ENSG00000154359	1335	4.65210200136114E-10	4.75443808647625E-11	0.860228285356558	0.087863234433479	0.05190847969721
FUSION_muscle_naive	ENSG00000250305	331	0.932654882011076	0.053649917119129	0.011717001231226	0.000672701744296	0.001305497894272
GENCORD_fibroblast	ENSG00000079459	3212	3.94037182903727E-10	1.16876160292736E-10	0.733128388510302	0.217405217500199	0.049466393478586
GENCORD_fibroblast	ENSG00000104643	3212	3.98544925322133E-10	1.12492524305586E-10	0.741515297356498	0.209249446802701	0.049235255329763
GENCORD_fibroblast	ENSG00000136574	3212	3.85577368381926E-10	1.15064914596826E-10	0.717388426759079	0.214016163777474	0.068595408962806
GENCORD_fibroblast	ENSG00000154319	3212	3.98668415243016E-10	1.118830239955E-10	0.741745057314751	0.208114531966715	0.050140410207984
GENCORD_fibroblast	ENSG00000154328	3212	3.43429731870606E-10	1.53928687313931E-10	0.638970373398335	0.28631828752605	0.074711338578259
GENCORD_fibroblast	ENSG00000164733	3212	7.34408188675626E-12	5.20881872651757E-10	0.013664078295984	0.969112860266047	0.017223060909745
GENCORD_fibroblast	ENSG00000171044	3212	3.25759077935891E-10	1.75542957105276E-10	0.606093125754815	0.326540199415108	0.067366674328776
GENCORD_fibroblast	ENSG00000177710	3212	2.324968320303E-10	2.75490262300143E-10	0.432573460565444	0.512510244592348	0.054916294334219
GENCORD_fibroblast	ENSG00000186523	3212	3.9044514478862E-10	1.17582533086376E-10	0.72644519913363	0.218714089579832	0.05484071077851
GENCORD_fibroblast	ENSG00000254093	2276	2.22288590466812E-09	4.35167395000735E-10	0.771136289918636	0.150884951806726	0.077978755616584
GENCORD_fibroblast	ENSG00000254556	3212	3.06842474197582E-10	2.09867124326033E-10	0.570897718274341	0.390430942530295	0.038671338678656
GENCORD_fibroblast	ENSG00000254839	3212	3.63510202342757E-10	1.13581252835813E-10	0.676331220537915	0.211211865941141	0.112456913043852
GENCORD_fibroblast	ENSG00000254936	3212	3.714372651124E-10	1.38641303482086E-10	0.691079967625948	0.257898938486003	0.05102109337797
GENCORD_fibroblast	ENSG00000255046	3212	3.7370190872459E-10	1.10328307612076E-10	0.695293464711984	0.205172500880792	0.099534033923195
GENCORD_fibroblast	ENSG00000255052	3212	3.76892672173248E-10	1.35588202934083E-10	0.701230059954074	0.252222946930662	0.046546992602783
GENCORD_fibroblast	ENSG00000255310	3212	1.55364673974712E-12	5.35719466395694E-10	0.002890647329857	0.996735889338653	0.000373462794218
GENCORD_fibroblast	ENSG00000255495	3212	1.49481904486128E-10	3.59630803030839E-10	0.278119508772707	0.669060559526407	0.052819931191773
GENCORD_fibroblast	ENSG00000269899	3212	3.41543191492765E-10	1.26592789387424E-10	0.635460358691412	0.235403884240912	0.129135756599539
GENCORD_fibroblast	ENSG00000269918	3212	1.12298851346526E-13	5.37342880523751E-10	0.000208938342601	0.999756681910458	3.43792094862146E-05
GENCORD_fibroblast	ENSG00000269954	3212	1.94471744006905E-12	5.32843686695975E-10	0.00361825641032	0.991380711546664	0.005001031508227
GENCORD_fibroblast	ENSG00000270076	3212	3.83588101327326E-10	1.0906772122835E-10	0.713687283279906	0.202843173352569	0.083469542874869
GENCORD_fibroblast	ENSG00000280273	3212	4.02083192255072E-10	1.07469156641765E-10	0.748098442417959	0.199900422244943	0.052001134827547
GENCORD_fibroblast	ENSG00000227888	3019	3.96757113369532E-10	1.09199449192494E-10	0.737869390933653	0.203024665843146	0.059105942717243
GENCORD_fibroblast	ENSG00000270154	2478	4.09327307202836E-10	1.03621020671076E-10	0.758534557057307	0.191973184053348	0.049492258376397
GENCORD_fibroblast	ENSG00000154359	1416	4.54474806186433E-10	5.55971385326919E-11	0.840204527115768	0.102727435865535	0.057068036508626
GENCORD_fibroblast	ENSG00000250305	359	0.956302215768818	0.030650021077706	0.011872543490597	0.000379726168206	0.000795493494673
GENCORD_LCL	ENSG00000079459	3212	2.86701813240921E-10	1.12519928764473E-10	0.533424883345722	0.209092186668844	0.257482929586211
GENCORD_LCL	ENSG00000104643	3212	3.37803008871844E-10	1.51931700026063E-10	0.628501538111579	0.28258858157649	0.088909879822195
GENCORD_LCL	ENSG00000136573	3212	5.9825290299187E-27	5.37473638815602E-10	1.11308324625597E-17	0.999999999461778	7.47292575777536E-13
GENCORD_LCL	ENSG00000136574	3212	3.84719641235705E-10	1.25671261494049E-10	0.715792577058154	0.233768026013989	0.050439396417465
GENCORD_LCL	ENSG00000154319	3212	9.07556423088268E-65	5.37473638815618E-10	1.68855987914075E-55	0.999999999461807	7.12074535662854E-13
GENCORD_LCL	ENSG00000154328	3212	3.67121369737004E-10	1.25161212987449E-10	0.683050001016639	0.232785326743487	0.08416467174759
GENCORD_LCL	ENSG00000164733	3212	3.664933013759E-10	1.43398874960791E-10	0.681881444430032	0.266750321239938	0.051368233820139
GENCORD_LCL	ENSG00000171044	3212	3.95252598116436E-10	1.15253786048386E-10	0.735389737019845	0.214385940846091	0.050224321623557
GENCORD_LCL	ENSG00000177710	3212	3.64336160090711E-10	1.40995455209099E-10	0.677867961482697	0.262270129649764	0.05986190836221
GENCORD_LCL	ENSG00000186523	3212	2.31655596801887E-10	2.58299220005216E-10	0.431008295007159	0.48049175778535	0.088499946717537
GENCORD_LCL	ENSG00000246477	3212	3.81234355268185E-10	1.22104835840467E-10	0.709308006069101	0.227119356825432	0.063572636602129
GENCORD_LCL	ENSG00000248896	1685	0.630530944049835	0.094392569596232	0.221092936513663	0.033077438377482	0.020906111462788
GENCORD_LCL	ENSG00000253641	724	0.928861486802127	0.056246164383046	0.013008493279341	0.000786617466181	0.001097238069305
GENCORD_LCL	ENSG00000253649	1021	0.904953138912796	0.076874149080581	0.015647350202537	0.001328017042661	0.001197344761426
GENCORD_LCL	ENSG00000253695	2282	2.19621914908866E-09	4.49220438208332E-10	0.761793462895963	0.155736767748076	0.082469766710523
GENCORD_LCL	ENSG00000254093	2276	1.95501154146421E-09	5.21362410982453E-10	0.678208604259386	0.180723579563724	0.141067813700516
GENCORD_LCL	ENSG00000254556	3212	3.78719125533558E-10	1.26903296372717E-10	0.704628279378103	0.236051415440551	0.059320304675722
GENCORD_LCL	ENSG00000254839	3212	2.66298538836929E-10	1.13062582589678E-10	0.495463441296264	0.210064835904231	0.294471722420144
GENCORD_LCL	ENSG00000254936	3212	3.90657417733564E-10	1.21636230846247E-10	0.726840144912361	0.226264167770788	0.046895686804558
GENCORD_LCL	ENSG00000255046	3212	3.73580196040891E-10	1.35233123087697E-10	0.695067011403686	0.251555470337407	0.053377517750095
GENCORD_LCL	ENSG00000255052	3212	2.97915447867107E-10	2.14518972674258E-10	0.55428848261891	0.399078006409598	0.046633510459059
GENCORD_LCL	ENSG00000255310	3212	9.99294697239179E-11	4.25488766851966E-10	0.185924410898259	0.791623380991944	0.022452207584377
GENCORD_LCL	ENSG00000269899	3212	3.9489053310924E-10	1.16671311521802E-10	0.734716094666336	0.217025292596927	0.048258612225174
GENCORD_LCL	ENSG00000269918	3212	4.17007866863134E-11	2.03123670678525E-10	0.077586664074843	0.377378002933488	0.545035332746847
GENCORD_LCL	ENSG00000269954	3212	5.3926330695081E-17	5.37473580855875E-10	1.00332977790113E-07	0.999999891616936	7.51261420294201E-09
GENCORD_LCL	ENSG00000270076	3212	3.68709789207927E-10	1.03374084980796E-10	0.686005344972797	0.192211528611834	0.121783125943284
GENCORD_LCL	ENSG00000272505	781	0.925999663851923	0.058725349755605	0.01347820902594	0.000853822516484	0.000942954850048
GENCORD_LCL	ENSG00000280273	3212	3.96216024156147E-10	1.12947867988351E-10	0.737182245469778	0.210093150041068	0.052724603979989
GENCORD_LCL	ENSG00000284957	3212	4.22574135248513E-28	5.37473638810279E-10	7.86222996819487E-19	0.999999999451866	1.06625806253396E-11
GENCORD_LCL	ENSG00000227888	3019	3.94192915034593E-10	1.09431949578667E-10	0.733100620822473	0.203452717923014	0.063446660750889
GENCORD_LCL	ENSG00000154359	1416	4.5734383930637E-10	5.41678666248374E-11	0.845508615665899	0.100087751979136	0.054403631843454
GENCORD_T-cell	ENSG00000079459	3212	3.63632511127987E-10	1.20905739935994E-10	0.676558782926711	0.224853356084791	0.09858786050396
GENCORD_T-cell	ENSG00000104643	3212	3.43856942013933E-10	1.20499847752684E-10	0.63976522194949	0.22406058446721	0.136174193118944
GENCORD_T-cell	ENSG00000136573	3212	6.21025605844285E-18	5.37473622264461E-10	1.15545314348543E-08	0.999999968648183	1.92598108820445E-08
GENCORD_T-cell	ENSG00000154319	3212	3.03805346685441E-10	2.11026147593014E-10	0.565246971351759	0.392583872829681	0.042169155303727
GENCORD_T-cell	ENSG00000154328	3212	6.86719463420624E-12	4.66568364035441E-10	0.012776802683092	0.867957473467912	0.11926572337556
GENCORD_T-cell	ENSG00000164733	3212	3.23161041771813E-10	1.92704892454781E-10	0.601259333034478	0.358498071536578	0.040242594913079
GENCORD_T-cell	ENSG00000171044	3212	4.00791021858157E-10	1.1060122898881E-10	0.745694286561931	0.205731246052338	0.04857446687434
GENCORD_T-cell	ENSG00000177710	3212	3.00706573878514E-10	2.0279414754376E-10	0.559481529883621	0.377246670101079	0.063271799511801
GENCORD_T-cell	ENSG00000223443	3212	2.81695687955051E-10	1.93873293450917E-10	0.524110705083497	0.36059689764437	0.115292396796564
GENCORD_T-cell	ENSG00000226430	3212	3.07001756897705E-10	1.99920376894909E-10	0.571194072715814	0.371906229932846	0.056899696844417
GENCORD_T-cell	ENSG00000246477	3212	3.96032072111038E-10	1.13256041566636E-10	0.736839992321483	0.21066675570604	0.052493251463188
GENCORD_T-cell	ENSG00000248896	1685	0.631826418625303	0.092901116880812	0.221547189046028	0.032554201999684	0.021171073448173
GENCORD_T-cell	ENSG00000253641	724	0.929021112153561	0.056208286172441	0.013010728795983	0.000786210566238	0.000973662311777
GENCORD_T-cell	ENSG00000253649	1021	0.902880557735891	0.078958802464264	0.015611513646914	0.001364074629454	0.001185051523477
GENCORD_T-cell	ENSG00000253678	747	0.871094317295487	0.112201193879453	0.012452138472096	0.001601245023001	0.002651105329963
GENCORD_T-cell	ENSG00000254093	2276	2.22835143386778E-09	4.95904696270856E-10	0.773032324213791	0.171978180015324	0.05498949304663
GENCORD_T-cell	ENSG00000254556	3212	4.0549568419015E-10	1.05682216924951E-10	0.754447576006652	0.196578747640792	0.048973675841377
GENCORD_T-cell	ENSG00000254839	3212	3.91040259754657E-10	1.16111583441835E-10	0.727552444071313	0.215975673685832	0.056471881735702
GENCORD_T-cell	ENSG00000254936	3212	4.00078632949975E-10	1.11317474524464E-10	0.744368846844798	0.207063868424916	0.048567284218891
GENCORD_T-cell	ENSG00000255046	3212	2.13404386691824E-10	3.09484313205731E-10	0.397050889876633	0.575785845390789	0.027163264209692
GENCORD_T-cell	ENSG00000255052	3212	3.39020423441717E-10	1.73775520537889E-10	0.630766606537819	0.323273190532676	0.045960202416707
GENCORD_T-cell	ENSG00000255310	3212	3.07192906942762E-10	1.85023879492423E-10	0.571549718148724	0.344163069366398	0.084287211992659
GENCORD_T-cell	ENSG00000255495	3212	3.25100501007115E-10	1.89801540826117E-10	0.604867806258453	0.35309442701412	0.042037766212527
GENCORD_T-cell	ENSG00000261451	489	0.931915781956066	0.062624298035666	0.004584991439391	0.000307541860877	0.000567386708
GENCORD_T-cell	ENSG00000269899	3212	2.45792094013881E-10	1.65490378455577E-10	0.457310044866999	0.307669156104251	0.235020798617465
GENCORD_T-cell	ENSG00000269918	3212	2.91771661078414E-10	2.11292604292996E-10	0.542857621006935	0.393057715030544	0.064084663459457
GENCORD_T-cell	ENSG00000269954	3212	1.16693625199846E-13	5.3730423696571E-10	0.000217115067065	0.999684719607019	9.81647884939519E-05
GENCORD_T-cell	ENSG00000270076	3212	3.95049243294459E-10	1.16582666812233E-10	0.73501138391156	0.216860494609615	0.048128120967193
GENCORD_T-cell	ENSG00000272505	781	0.920271399695916	0.064226251860724	0.01339483238482	0.000933658930965	0.001173857127576
GENCORD_T-cell	ENSG00000280273	3212	3.57377743576222E-10	1.35691239264385E-10	0.664921435349661	0.252378498757985	0.082700065399285
GENCORD_T-cell	ENSG00000227888	3019	3.20208541028084E-10	1.07388773071714E-10	0.595508116120622	0.199511384777268	0.204980498674511
GENCORD_T-cell	ENSG00000270154	2478	4.15684609924655E-10	9.59704131151442E-11	0.770315431969187	0.177793254911241	0.051891312607915
GENCORD_T-cell	ENSG00000283674	1700	4.35583776441781E-10	7.59237788244963E-11	0.806862961537232	0.140586491462502	0.052550546488757
GENCORD_T-cell	ENSG00000154359	1416	4.32555330015951E-10	7.85982535617204E-11	0.799681173874291	0.145252456880113	0.055066368734443
GEUVADIS_LCL	ENSG00000079459	3589	7.43912138927124E-13	1.72763231099673E-10	0.001383275114342	0.320568327011785	0.678048397700368
GEUVADIS_LCL	ENSG00000104643	3587	3.82238679157825E-10	1.25065728673545E-10	0.710770805510298	0.232502335209156	0.056726858773241
GEUVADIS_LCL	ENSG00000136573	3589	5.48907819909589E-41	5.37790444441067E-10	1.02067231816325E-31	0.999999999460982	1.23169695849262E-12
GEUVADIS_LCL	ENSG00000136574	3589	1.31926739858938E-10	3.98407964253756E-10	0.24531253976619	0.740809928762371	0.013877530941105
GEUVADIS_LCL	ENSG00000154319	3589	1.02095913947616E-62	5.3779044444122E-10	1.89843302252595E-53	0.999999999461266	9.369354837615E-13
GEUVADIS_LCL	ENSG00000154328	3589	2.60854473113119E-18	5.37790052288857E-10	4.85048545709326E-09	0.999999269544422	7.25067305060066E-07
GEUVADIS_LCL	ENSG00000164733	3589	1.35758740496302E-25	5.37790444441113E-10	2.52437992951363E-16	0.999999999461068	1.13988914277184E-12
GEUVADIS_LCL	ENSG00000171044	3587	3.96577405675785E-10	1.20062350245425E-10	0.737433591755838	0.22321595584894	0.039350451878583
GEUVADIS_LCL	ENSG00000186523	3589	4.24849759936229E-14	5.37725768492779E-10	7.89991276525519E-05	0.999879695796026	4.13045385526527E-05
GEUVADIS_LCL	ENSG00000253641	783	0.91771738781515	0.064780976201675	0.014892222745793	0.001049670996213	0.00155974224117
GEUVADIS_LCL	ENSG00000253649	1163	0.892365018041697	0.086288500710029	0.018123469819103	0.001751002602724	0.001472008826446
GEUVADIS_LCL	ENSG00000253695	2555	1.59065713753795E-09	1.1233062545777E-09	0.551695893931002	0.389543394055963	0.058760709299071
GEUVADIS_LCL	ENSG00000254093	2549	2.30394382196148E-09	4.5951991569205E-10	0.799186199114222	0.159355646647097	0.041458151475219
GEUVADIS_LCL	ENSG00000254556	3581	3.50493082013369E-10	1.62418305894368E-10	0.651741782016915	0.30197050390952	0.046287713560653
GEUVADIS_LCL	ENSG00000254936	3567	3.91510169378039E-10	1.21293318604533E-10	0.728072415326035	0.225516873071818	0.046410711089345
GEUVADIS_LCL	ENSG00000255046	3589	8.08396208132919E-26	5.37790444434201E-10	1.5031806832071E-16	0.999999999448193	1.40198489469806E-11
GEUVADIS_LCL	ENSG00000255052	3589	6.45246597505538E-11	4.68280179269712E-10	0.11998104537323	0.870739138751275	0.009279815342688
GEUVADIS_LCL	ENSG00000255310	3566	2.59018813371701E-14	5.37499889222869E-10	4.81684775256003E-05	0.999562190274698	0.000389640710252
GEUVADIS_LCL	ENSG00000269899	3589	3.90905886523585E-10	1.25230113264645E-10	0.726873990331216	0.232820122355463	0.040305886797186
GEUVADIS_LCL	ENSG00000269918	3566	4.56606611278605E-14	5.37634087610031E-10	8.4912925849335E-05	0.999812039126108	0.000103047410361
GEUVADIS_LCL	ENSG00000269954	3589	3.78523104065699E-37	5.37790444441224E-10	7.03848697525798E-28	0.999999999461266	9.47464705822613E-13
GEUVADIS_LCL	ENSG00000270076	3587	3.80457426844606E-10	1.17229826579047E-10	0.70745857623964	0.217913615692553	0.074627807570121
GEUVADIS_LCL	ENSG00000272505	842	0.901168411100157	0.08085084337293	0.015153376521548	0.00135805822772	0.001469310777646
GEUVADIS_LCL	ENSG00000280273	3587	3.96551698509687E-10	1.17758560606826E-10	0.737385789416224	0.218927735157926	0.043686474911542
GEUVADIS_LCL	ENSG00000284957	3589	2.22195266535405E-51	5.37790444431079E-10	4.13163284532822E-42	0.999999999442394	1.98208825234732E-11
GEUVADIS_LCL	ENSG00000154359	1550	4.03877698905015E-10	9.21960506219675E-11	0.745776081438423	0.170159575113655	0.08406434295185
HipSci_iPSC	ENSG00000079459	3100	3.48990892193377E-10	1.49879638509998E-10	0.649458677536079	0.278848571341405	0.071692750623647
HipSci_iPSC	ENSG00000104643	3100	3.45843237706549E-10	1.57005476177995E-10	0.643601013149746	0.292116892846681	0.064282093500725
HipSci_iPSC	ENSG00000136574	3100	3.88918303976878E-10	1.09882284025074E-10	0.723762060903409	0.204414896995851	0.071823041601938
HipSci_iPSC	ENSG00000154319	3100	3.17114434731539E-10	1.9361037866741E-10	0.590137811660218	0.360251885522753	0.049610302306305
HipSci_iPSC	ENSG00000154328	3100	2.29941367755285E-10	2.35136203330865E-10	0.427912074365644	0.43744482120911	0.13464310396017
HipSci_iPSC	ENSG00000164733	3100	4.15067997082945E-10	9.69017582095866E-11	0.772425637754665	0.180283167696126	0.04729119403724
HipSci_iPSC	ENSG00000171044	3100	4.12569834568482E-10	1.03796334672542E-10	0.767776653041292	0.193121900050944	0.039101446391398
HipSci_iPSC	ENSG00000171056	1630	0.587925489162921	0.136439058273346	0.209463334977201	0.048592287736488	0.017579829850044
HipSci_iPSC	ENSG00000186523	3100	2.74022134167E-10	2.27991006006889E-10	0.509944691545423	0.424216687266287	0.065838620686278
HipSci_iPSC	ENSG00000253641	704	0.932316716929771	0.05285860068726	0.013088452258897	0.000741067334862	0.000995162789209
HipSci_iPSC	ENSG00000253695	2222	1.76591557796267E-09	6.18866075283961E-10	0.612571496620802	0.214503088931674	0.172925412062742
HipSci_iPSC	ENSG00000254093	2215	2.32859221918621E-09	4.31069505920704E-10	0.807853744461872	0.149507424773544	0.042638828004921
HipSci_iPSC	ENSG00000254556	3099	3.98779929665213E-10	1.09505546411875E-10	0.742114441315182	0.203731546699658	0.054154011476874
HipSci_iPSC	ENSG00000254936	3099	3.5220568111715E-10	9.5160268769593E-11	0.655441517555109	0.176922042453363	0.167636439544162
HipSci_iPSC	ENSG00000255020	3100	3.95280927583015E-10	1.17212742747805E-10	0.735602659627721	0.218082107595415	0.046315232264369
HipSci_iPSC	ENSG00000255046	3100	2.33413296635061E-11	5.04696114093691E-10	0.043437320097152	0.939202769179204	0.017359910195608
HipSci_iPSC	ENSG00000255052	3100	1.80458299988056E-11	5.05682449439796E-10	0.033582598137177	0.941030274246439	0.025387127092656
HipSci_iPSC	ENSG00000255310	3099	1.53628918971359E-15	5.37170862360353E-10	2.85897636493391E-06	0.999654416094633	0.000342724391832
HipSci_iPSC	ENSG00000255394	3100	3.70458543403991E-10	1.48077403937009E-10	0.689409153829098	0.275531315080196	0.035059530572171
HipSci_iPSC	ENSG00000255495	3100	2.73070314653779E-10	2.14420612467297E-10	0.508173391903693	0.398935652552964	0.092890955055852
HipSci_iPSC	ENSG00000269899	3100	3.82112872541594E-10	9.64981137067632E-11	0.711097413776821	0.179469859210959	0.109432726533609
HipSci_iPSC	ENSG00000269918	3099	4.44709486671193E-14	5.33003465838225E-10	8.27587618377934E-05	0.991891364852423	0.008025875852689
HipSci_iPSC	ENSG00000270076	3100	4.17043042664217E-10	9.96790388220563E-11	0.776101121900468	0.185460433244178	0.038438444338633
HipSci_iPSC	ENSG00000272505	748	0.932801144543498	0.05194184167883	0.013552566750477	0.000753706648941	0.000950740378254
HipSci_iPSC	ENSG00000280273	3100	5.69045806990682E-11	4.71685343194062E-10	0.105897244178177	0.87777201863443	0.016330736658802
HipSci_iPSC	ENSG00000227888	2908	1.74205184397527E-14	5.35041403974376E-10	3.24052003453099E-05	0.995265556352391	0.004702037912205
HipSci_iPSC	ENSG00000145002	2621	2.09098807650089E-10	3.1667584680859E-10	0.388913403955117	0.588979250035744	0.022107345483364
HipSci_iPSC	ENSG00000270154	2390	5.1376359298004E-11	9.474326335225E-11	0.095230743556909	0.174885351182074	0.729883905114895
HipSci_iPSC	ENSG00000283674	1632	4.55614457314256E-10	5.88734843824755E-11	0.844267318014146	0.109047655515254	0.046685025956111
HipSci_iPSC	ENSG00000154359	1372	4.46044092104472E-10	5.0691737368682E-11	0.824951840302796	0.093672229982561	0.081375929217907
HipSci_iPSC	ENSG00000250305	310	0.957240179551274	0.029623145597092	0.011443804097163	0.000352804569819	0.001340066184652
iPSCORE_iPSC	ENSG00000079459	3385	3.77926784593888E-10	1.28692478904995E-10	0.7027997082436	0.239260998434148	0.057939292815631
iPSCORE_iPSC	ENSG00000104643	3385	3.86378750007553E-10	1.18895791878343E-10	0.718517141008234	0.221040393066209	0.060442465420283
iPSCORE_iPSC	ENSG00000136574	3385	3.45310613326622E-10	1.3536672532054E-10	0.642146066890051	0.251624261363916	0.106229671265357
iPSCORE_iPSC	ENSG00000154319	3385	3.55582311143018E-10	1.48918027604591E-10	0.661247508023119	0.276868862269594	0.061883629202786
iPSCORE_iPSC	ENSG00000154328	3385	3.71101797880148E-10	1.24870217096279E-10	0.690107835461052	0.232133229333517	0.077758934709458
iPSCORE_iPSC	ENSG00000164733	3385	3.57870540244241E-10	1.20889101007267E-10	0.665502741603512	0.224697830995555	0.109799426922174
iPSCORE_iPSC	ENSG00000171044	3385	2.6815486800074E-10	1.20512681882045E-10	0.498665801624872	0.223830130318097	0.277504067668364
iPSCORE_iPSC	ENSG00000171056	1765	0.612630878130002	0.099208485065987	0.219093996056191	0.035446118112373	0.033620522635447
iPSCORE_iPSC	ENSG00000186523	3385	3.51620030973982E-10	1.32492362423599E-10	0.65387917780601	0.24628543671439	0.099835384995488
iPSCORE_iPSC	ENSG00000253641	706	0.928073208270118	0.056888670709117	0.013170154648742	0.000806237290353	0.001061729081669
iPSCORE_iPSC	ENSG00000253695	2416	2.159181455067E-09	4.88458481665824E-10	0.749004394658293	0.169361071878715	0.08163453081535
iPSCORE_iPSC	ENSG00000254093	2409	1.71220798808857E-09	4.92673435233724E-10	0.594024321263507	0.17069021249254	0.235285464039072
iPSCORE_iPSC	ENSG00000254556	3385	3.41836488944372E-10	1.4736526035203E-10	0.635685520292723	0.273952829260527	0.090361649957548
iPSCORE_iPSC	ENSG00000254936	3385	3.40054394588939E-10	1.11248521562015E-10	0.632371504340118	0.206718919225599	0.160909575982981
iPSCORE_iPSC	ENSG00000255020	3385	3.71122856619183E-10	1.28660331193548E-10	0.690146996685536	0.239188490730158	0.070664512084524
iPSCORE_iPSC	ENSG00000255046	3385	3.68261502423729E-10	1.34849322769675E-10	0.684825968974025	0.250703849405477	0.064470181117388
iPSCORE_iPSC	ENSG00000255052	3385	3.75073393760325E-10	1.33856185051206E-10	0.697493489348615	0.248867823446979	0.053638686695477
iPSCORE_iPSC	ENSG00000255310	3385	1.54702298930858E-10	3.146143804311E-10	0.287687284906399	0.584935401483602	0.127377313140682
iPSCORE_iPSC	ENSG00000255495	3385	3.30705834654059E-10	1.33628327154897E-10	0.614986747655589	0.248361081162633	0.136652170717446
iPSCORE_iPSC	ENSG00000269899	3385	3.89013510389081E-10	1.18091660927533E-10	0.723416790630633	0.219548423809412	0.05703478505285
iPSCORE_iPSC	ENSG00000269918	3385	2.21561003141587E-10	2.18947485542221E-10	0.412018980166734	0.406977830830294	0.181003188562464
iPSCORE_iPSC	ENSG00000270076	3385	3.87763778195671E-10	1.21103262150514E-10	0.721092765298967	0.22515213338415	0.053755100808015
iPSCORE_iPSC	ENSG00000272505	759	0.917955138727245	0.066380624822439	0.013525850598083	0.000976941270983	0.001161444581249
iPSCORE_iPSC	ENSG00000280273	3385	3.05109941195686E-10	1.00776538331419E-10	0.56738814605314	0.187160481799226	0.245451371741748
iPSCORE_iPSC	ENSG00000227888	3200	3.8252701420567E-10	1.26947611270801E-10	0.711014060348072	0.235908130653015	0.053077808489438
iPSCORE_iPSC	ENSG00000145002	2887	3.42967903540533E-10	1.04224759889333E-10	0.637358167687154	0.193518102699144	0.169123729166509
iPSCORE_iPSC	ENSG00000270154	2670	3.54963352675063E-10	1.08020410330678E-10	0.657345369325942	0.199896812432053	0.14275781777902
iPSCORE_iPSC	ENSG00000283674	1823	3.93802873616136E-10	7.97772949833088E-11	0.728730635924954	0.14750379837741	0.123765565224057
iPSCORE_iPSC	ENSG00000154359	1506	4.4070729418058E-10	6.50517812024508E-11	0.813814229489151	0.120059103606003	0.066126666399085
Lepik_2017_blood	ENSG00000079459	3186	1.42406246826852E-64	5.47002022299423E-10	2.60172914851955E-55	0.999359385667855	0.000640613785142
Lepik_2017_blood	ENSG00000104643	3186	3.1743771956161E-11	5.12935607957316E-10	0.057995136184383	0.9371165879748	0.004888275296138
Lepik_2017_blood	ENSG00000136573	3186	1.57486411881183E-18	5.4735230719626E-10	2.87724027152557E-09	0.999999988667739	7.90767034640464E-09
Lepik_2017_blood	ENSG00000154319	3186	1.68550841708762E-165	5.47352313094707E-10	3.07938484197521E-156	0.999999999452029	6.40913646743136E-13
Lepik_2017_blood	ENSG00000154328	3186	5.72684649442369E-39	5.47352313094567E-10	1.04628159126722E-29	0.999999999451731	9.09939958027796E-13
Lepik_2017_blood	ENSG00000164733	3186	1.11204417822046E-23	5.45429858629254E-10	2.03167895888406E-14	0.996484203871687	0.003515795582861
Lepik_2017_blood	ENSG00000171044	3186	1.54069848441983E-10	3.49307425695327E-10	0.281482044876076	0.638096155054434	0.080421799566114
Lepik_2017_blood	ENSG00000253641	723	0.937414803033879	0.047846750164081	0.013221835864545	0.000674015402519	0.000842595534976
Lepik_2017_blood	ENSG00000254093	2199	6.42735470704071E-10	1.33065329409982E-10	0.223099378994582	0.045456752848379	0.731443867381236
Lepik_2017_blood	ENSG00000255046	3186	7.24503437140939E-11	4.69157623365099E-10	0.13236510002992	0.857129606997203	0.01050529243127
Lepik_2017_blood	ENSG00000255052	3186	3.89291368675182E-10	1.3853298740449E-10	0.711226314657926	0.253060846753167	0.035712838061082
Lepik_2017_blood	ENSG00000255310	3172	5.22701784694814E-15	5.47341890024471E-10	9.54970017092022E-06	0.99998719667015	3.25308232870666E-06
Lepik_2017_blood	ENSG00000269899	3186	9.34502042017776E-14	5.4716429523805E-10	0.000170731358788	0.99965632223647	0.000172945857483
Lepik_2017_blood	ENSG00000269918	3172	2.82724789016016E-27	5.47348895826279E-10	5.16534866542692E-18	0.999999999440789	1.18656487935423E-11
Lepik_2017_blood	ENSG00000270076	3186	4.21430920545669E-10	1.07100423316427E-10	0.769944531579597	0.195635573079534	0.034419894812339
Lepik_2017_blood	ENSG00000272505	769	0.533767119602544	0.388950045954712	0.007812127048388	0.0056287664324	0.063841940961956
Lepik_2017_blood	ENSG00000284957	3186	5.50201629243588E-19	5.47352306804959E-10	1.00520563406638E-09	0.999999987950247	1.0497196602507E-08
Lepik_2017_blood	ENSG00000154359	1466	4.79465998093723E-10	4.9053329407208E-11	0.869690609064834	0.088935154023027	0.041374236383619
Nedelec_2016_macrophage_Listeria	ENSG00000079459	3441	3.83693575034345E-10	1.27793484854246E-10	0.713597927253849	0.237623081687268	0.048778990547395
Nedelec_2016_macrophage_Listeria	ENSG00000104643	3440	8.92488102720217E-12	5.24932975452204E-10	0.016598747601141	0.976278156281241	0.00712309558376
Nedelec_2016_macrophage_Listeria	ENSG00000154328	3441	1.07368777819363E-11	5.25724052211495E-10	0.019968574479471	0.977745631752781	0.002285793231286
Nedelec_2016_macrophage_Listeria	ENSG00000164733	3441	3.61282182500026E-10	1.42125939262152E-10	0.671916949776103	0.264263712489174	0.063819337231317
Nedelec_2016_macrophage_Listeria	ENSG00000177710	3441	3.7556804393532E-11	4.93420102624206E-10	0.069848596675365	0.917656148184358	0.0124952546093
Nedelec_2016_macrophage_Listeria	ENSG00000254093	2458	1.83096488367369E-09	8.5892065502662E-10	0.635234500901676	0.297926879599807	0.066838616808632
Nedelec_2016_macrophage_Listeria	ENSG00000269899	3441	3.54177041032487E-10	1.57240288949901E-10	0.658702722189344	0.292388472418934	0.048908804880306
Nedelec_2016_macrophage_Listeria	ENSG00000269918	3433	3.70907078574034E-10	1.36625164894543E-10	0.689825854113104	0.254044092107654	0.056130053271711
Nedelec_2016_macrophage_Listeria	ENSG00000280273	3440	3.56612820857643E-10	1.43861656893694E-10	0.663238668023176	0.267488729009231	0.069272602467118
Nedelec_2016_macrophage_Listeria	ENSG00000154359	1478	4.3216167894727E-10	8.08092896181789E-11	0.798216051594407	0.149204690031492	0.052579257861128
Nedelec_2016_macrophage_naive	ENSG00000079459	3441	3.8214709485771E-10	1.28061826381388E-10	0.710721764814885	0.238119767010879	0.051158467664026
Nedelec_2016_macrophage_naive	ENSG00000104643	3440	3.43765926617977E-10	1.46303394260885E-10	0.639345648688484	0.272010570441628	0.088643780379819
Nedelec_2016_macrophage_naive	ENSG00000154328	3441	6.21706307887063E-22	5.37688746242103E-10	1.15625687146088E-12	0.999999999457231	3.92476245941528E-12
Nedelec_2016_macrophage_naive	ENSG00000164733	3441	3.36484411374629E-10	1.24343664045447E-10	0.625797756682982	0.231112752941215	0.143089489914975
Nedelec_2016_macrophage_naive	ENSG00000254093	2458	1.8749054271355E-09	8.7833817653764E-10	0.650479222110806	0.30468559311341	0.04483518202254
Nedelec_2016_macrophage_naive	ENSG00000255310	3433	3.26020676289088E-10	1.89971264783343E-10	0.606344565717858	0.35327476902162	0.040380664744529
Nedelec_2016_macrophage_naive	ENSG00000269899	3441	3.62889623187507E-10	1.48975716250219E-10	0.674906487306584	0.277018754724371	0.04807475745718
Nedelec_2016_macrophage_naive	ENSG00000269918	3433	3.72444739691702E-10	1.40669793933573E-10	0.692685649612048	0.26157682606059	0.045737523814246
Nedelec_2016_macrophage_naive	ENSG00000272505	854	0.901922949490096	0.079666952003077	0.015607721026629	0.001377206521037	0.001425170959161
Nedelec_2016_macrophage_naive	ENSG00000154359	1478	4.40657430676016E-10	6.89514262535866E-11	0.813907969065584	0.127296631741482	0.058795398683325
Nedelec_2016_macrophage_Salmonella	ENSG00000079459	3441	3.50659627616778E-10	1.61523642813059E-10	0.652160994399087	0.300356131399947	0.047482873688783
Nedelec_2016_macrophage_Salmonella	ENSG00000104643	3440	9.92602369741434E-13	5.36439657437703E-10	0.001846070121654	0.997685265174939	0.000468664165976
Nedelec_2016_macrophage_Salmonella	ENSG00000154328	3441	1.72179332177626E-11	5.1722558236401E-10	0.032022119355767	0.961936319513822	0.006041560595967
Nedelec_2016_macrophage_Salmonella	ENSG00000164733	3441	1.96008833914317E-11	5.12107810468973E-10	0.036453958759195	0.952413134423327	0.01113290628577
Nedelec_2016_macrophage_Salmonella	ENSG00000254093	2458	1.8782570858566E-09	8.60894682156206E-10	0.65164204575307	0.298628857603595	0.049729093904184
Nedelec_2016_macrophage_Salmonella	ENSG00000269899	3441	2.59485464074222E-10	1.76292378406488E-10	0.482594188081708	0.327680961570263	0.189724849912253
Nedelec_2016_macrophage_Salmonella	ENSG00000280273	3440	3.77844310862469E-10	1.25542970705111E-10	0.702725597060339	0.233424538101866	0.063849864334407
Nedelec_2016_macrophage_Salmonella	ENSG00000154359	1478	4.52606420824791E-10	5.77872343924544E-11	0.835978125217165	0.106677473414707	0.057344400857733
Peng_2018_placenta_naive	ENSG00000079459	3455	8.07039356279111E-13	5.35985808382767E-10	0.001503286420459	0.998390097073362	0.000106615969387
Peng_2018_placenta_naive	ENSG00000104643	3455	3.86998976757367E-10	1.2229512971048E-10	0.720869808844689	0.227749911382295	0.05138027926372
Peng_2018_placenta_naive	ENSG00000136573	3455	3.67628253107363E-10	1.38913836517974E-10	0.684787620794056	0.258700737837286	0.056511640862116
Peng_2018_placenta_naive	ENSG00000136574	3455	3.88864474617678E-10	1.20709276142625E-10	0.72434470455948	0.224796435435214	0.050858859495734
Peng_2018_placenta_naive	ENSG00000154319	3455	1.74334938695404E-10	3.44246943400324E-10	0.32473676025014	0.641200781012555	0.034062458218724
Peng_2018_placenta_naive	ENSG00000154328	3455	3.47948665163704E-10	1.47229309562242E-10	0.648130105784702	0.274168926581468	0.077700967138653
Peng_2018_placenta_naive	ENSG00000164733	3455	3.41327410611754E-16	5.19276519916534E-10	6.35796578334141E-07	0.967232751209435	0.032766612474712
Peng_2018_placenta_naive	ENSG00000171044	3455	3.1277497111767E-10	1.89350904931449E-10	0.582611446495784	0.352642518946857	0.064746034055235
Peng_2018_placenta_naive	ENSG00000171056	1881	0.612693552745495	0.108148430483813	0.220654609390446	0.038928851746002	0.019574555634244
Peng_2018_placenta_naive	ENSG00000183638	1819	0.608323805138327	0.116041001754659	0.212228934810835	0.040460852842707	0.022945405453472
Peng_2018_placenta_naive	ENSG00000184608	3455	3.82456150306123E-10	1.23717933308368E-10	0.712407806017286	0.230394375159816	0.057197818316724
Peng_2018_placenta_naive	ENSG00000184647	1002	0.813984964441501	0.164968340472573	0.015017530519659	0.003040577567229	0.002988586999039
Peng_2018_placenta_naive	ENSG00000226430	3455	3.46849585135556E-10	1.65685425882936E-10	0.646082830062078	0.308579823074849	0.045337346350537
Peng_2018_placenta_naive	ENSG00000246477	3455	3.28683493715856E-10	1.54468322298166E-10	0.612244531679742	0.287630739318317	0.100124728518787
Peng_2018_placenta_naive	ENSG00000248896	1874	0.611378742196076	0.111995949225388	0.216710053177646	0.039677983220627	0.020237272180263
Peng_2018_placenta_naive	ENSG00000253641	786	0.921197671067262	0.061807179092709	0.014833900511062	0.000994104091682	0.001167145237285
Peng_2018_placenta_naive	ENSG00000253649	1142	0.871390542832817	0.107910952926497	0.017142477972613	0.002121449529316	0.001434576738756
Peng_2018_placenta_naive	ENSG00000253678	807	0.92056518576871	0.062234257291353	0.015031030630665	0.001015009294179	0.001154517015093
Peng_2018_placenta_naive	ENSG00000253695	2523	2.17026599186197E-09	5.51811847527612E-10	0.752834460541666	0.191359889992268	0.055805646743989
Peng_2018_placenta_naive	ENSG00000254093	2516	2.12725313685078E-09	5.75620616407125E-10	0.738003045944599	0.199636378076069	0.062360573276457
Peng_2018_placenta_naive	ENSG00000254556	3450	3.8226728883437E-10	1.28992183467732E-10	0.712057473176741	0.240228791481342	0.047713734830657
Peng_2018_placenta_naive	ENSG00000254839	3450	3.87595128082725E-10	1.21543977210035E-10	0.721981753551982	0.226350904419014	0.051667341519866
Peng_2018_placenta_naive	ENSG00000254936	3450	3.75789651396128E-10	1.20297155509472E-10	0.699991439066173	0.22400408577742	0.07600447466032
Peng_2018_placenta_naive	ENSG00000255020	3455	3.85291196178182E-10	1.20895151525198E-10	0.717688695886766	0.225136352692075	0.057174950914973
Peng_2018_placenta_naive	ENSG00000255046	3455	2.7072358380982E-10	1.26006119348343E-10	0.504281586855692	0.234452551547287	0.261265861200292
Peng_2018_placenta_naive	ENSG00000255052	3455	3.7424922215502E-10	1.22452005559708E-10	0.697120616430743	0.228018646331673	0.074860736740882
Peng_2018_placenta_naive	ENSG00000255310	3450	3.38615039736923E-10	1.59499560938799E-10	0.630745493055216	0.297031027707603	0.072223478739067
Peng_2018_placenta_naive	ENSG00000255394	3455	3.29264488783992E-10	1.349619734186E-10	0.613326761424162	0.251260631886586	0.135412606225026
Peng_2018_placenta_naive	ENSG00000255495	3455	3.58426518078784E-10	1.47791170348356E-10	0.667647386918838	0.275236099015398	0.057116513559546
Peng_2018_placenta_naive	ENSG00000261451	530	0.949233460988026	0.044910204932963	0.005175540277557	0.000244429186439	0.000436364615014
Peng_2018_placenta_naive	ENSG00000269899	3455	3.70251071054436E-10	1.37917518012485E-10	0.689673189970448	0.256847910554385	0.053478898966997
Peng_2018_placenta_naive	ENSG00000269918	3450	3.82029542596222E-10	1.20911244599294E-10	0.711614618162625	0.22516074252447	0.063224638809963
Peng_2018_placenta_naive	ENSG00000269954	3455	3.55572947388038E-10	1.48194947006167E-10	0.662331990543378	0.275983653063857	0.061684355888996
Peng_2018_placenta_naive	ENSG00000270076	3455	3.75868183882864E-10	1.21184199928788E-10	0.700136284950222	0.225657737217006	0.074205977335719
Peng_2018_placenta_naive	ENSG00000272505	841	0.89856594853887	0.083854710189051	0.014918429136817	0.001390926718429	0.001269985416833
Peng_2018_placenta_naive	ENSG00000280273	3455	3.87209700109906E-10	1.21274134723884E-10	0.721262326944186	0.225846575223545	0.052891097323787
Peng_2018_placenta_naive	ENSG00000284957	3455	3.82797037295612E-10	1.27721436876713E-10	0.713042782215439	0.237859872229335	0.049097345044706
Peng_2018_placenta_naive	ENSG00000154359	1453	4.34647371694429E-10	6.69157741317447E-11	0.805667188200391	0.123965453636274	0.070367357661773
Peng_2018_placenta_naive	ENSG00000255494	1207	4.53532340006341E-10	5.39369475759851E-11	0.834123557497604	0.099132529488843	0.066743912506083
Peng_2018_placenta_naive	ENSG00000254813	1098	4.39326466077685E-10	7.10905798920267E-11	0.805456093466723	0.130272380562307	0.064271525460554
Peng_2018_placenta_naive	ENSG00000250305	332	0.956249405527439	0.030352815101031	0.011723251817045	0.000370810181709	0.001303717372777
PhLiPS_HLC	ENSG00000079459	3447	3.5078464445498E-10	1.51529866457863E-10	0.65247736483454	0.281787560168153	0.065735074494995
PhLiPS_HLC	ENSG00000104643	3446	3.51886566296657E-10	1.52750791167044E-10	0.654533228751965	0.284065582086669	0.061401188656728
PhLiPS_HLC	ENSG00000136574	3447	3.66725175521319E-10	1.33071296388568E-10	0.682127567226917	0.247448988181328	0.070423444091958
PhLiPS_HLC	ENSG00000154319	3447	3.73021924987361E-10	1.25993226302847E-10	0.693839843016553	0.23428196136023	0.071878195124203
PhLiPS_HLC	ENSG00000154328	3447	3.42542593903117E-10	1.64944668970111E-10	0.637146729614552	0.30674940959182	0.056103860286141
PhLiPS_HLC	ENSG00000164733	3447	3.75257646905431E-10	1.30131607503288E-10	0.697998400036265	0.241991429902316	0.060010169556029
PhLiPS_HLC	ENSG00000171044	3446	3.68568004685247E-10	1.38693765557995E-10	0.685561852105281	0.257923433579844	0.056514713807612
PhLiPS_HLC	ENSG00000171056	1870	0.600369137081302	0.119704327575267	0.215647663077601	0.042975507943095	0.021303364322736
PhLiPS_HLC	ENSG00000186523	3447	3.77399822583804E-10	1.24460464028513E-10	0.701982956269645	0.231436242595705	0.06658080063279
PhLiPS_HLC	ENSG00000253641	750	0.908098230889519	0.074992026578572	0.014240677243797	0.00117452057131	0.001494544716802
PhLiPS_HLC	ENSG00000253649	1143	0.883488656844086	0.095795239102699	0.01725171872787	0.001868980417052	0.001595404908293
PhLiPS_HLC	ENSG00000254093	2496	1.97914027649036E-09	4.83081175882046E-10	0.68669140072216	0.167466172382931	0.145842424432687
PhLiPS_HLC	ENSG00000255020	3447	1.3228158491717E-11	5.22855776021886E-10	0.024605050793199	0.972535603555199	0.002859345115518
PhLiPS_HLC	ENSG00000255046	3447	8.83436490954711E-11	4.41924867833019E-10	0.164323701943225	0.821989150709871	0.013687146816637
PhLiPS_HLC	ENSG00000255052	3447	3.7470148733385E-10	1.24072948830265E-10	0.696963914811701	0.230709698938656	0.072326385750869
PhLiPS_HLC	ENSG00000255310	3445	3.56853299109624E-10	1.45487061295754E-10	0.663771937672696	0.270550367676706	0.065677694148259
PhLiPS_HLC	ENSG00000255394	3447	2.77627952227958E-10	2.36834711865573E-10	0.516402178765712	0.44048155076469	0.043116269955134
PhLiPS_HLC	ENSG00000255495	3447	2.4111781367743E-10	2.76092791601276E-10	0.44849145528406	0.513508701706276	0.037999842492455
PhLiPS_HLC	ENSG00000269899	3447	3.7949493392452E-10	1.27252898353866E-10	0.705879970429856	0.236639413327535	0.057480615735863
PhLiPS_HLC	ENSG00000269918	3445	3.26791354970175E-10	1.84151207811609E-10	0.607854632266138	0.342484384068028	0.049660983154892
PhLiPS_HLC	ENSG00000270076	3446	3.80193739626088E-10	1.26117904889723E-10	0.707186519132293	0.234529698247616	0.05828378211378
PhLiPS_HLC	ENSG00000272505	805	0.908365394863381	0.074121594524232	0.014724220650532	0.001199890944794	0.001588899017061
PhLiPS_HLC	ENSG00000227888	3251	3.86094314293502E-10	1.20261630566216E-10	0.717817339560383	0.223528901168582	0.058653758764679
PhLiPS_HLC	ENSG00000145002	2924	3.91827351115764E-10	1.12600153489896E-10	0.728339497456849	0.209241855219876	0.062418646818846
PhLiPS_HLC	ENSG00000270154	2688	3.85126884083777E-10	1.19447971324097E-10	0.71338344602165	0.221192059532918	0.065424493940857
PhLiPS_HLC	ENSG00000283674	1777	4.33721534090674E-10	6.91984002100295E-11	0.802923170519943	0.128033886066672	0.069042942910463
PhLiPS_HLC	ENSG00000154359	1462	4.29952077868535E-10	7.24891097612775E-11	0.794293021891457	0.133844443515515	0.071862534090587
PhLiPS_HLC	ENSG00000250305	361	0.955471397855697	0.031665675721571	0.01130643496229	0.000373528309092	0.00118296315135
PhLiPS_iPSC	ENSG00000079459	3450	3.32490091514776E-10	1.18053577611877E-10	0.618447240862242	0.219423088690527	0.162129669996687
PhLiPS_iPSC	ENSG00000104643	3449	3.71439656914227E-10	1.24010020169984E-10	0.69090184749646	0.230588168839714	0.078509983168377
PhLiPS_iPSC	ENSG00000136574	3450	3.8007221499283E-10	1.21644689075059E-10	0.706952233132249	0.226198005174109	0.066849761191926
PhLiPS_iPSC	ENSG00000154319	3450	3.76918044788566E-10	1.30054771963251E-10	0.701085327892607	0.241850941754481	0.05706372984594
PhLiPS_iPSC	ENSG00000154328	3450	3.65568578746827E-10	1.27382346298828E-10	0.679974786141436	0.236853996577185	0.083171216788427
PhLiPS_iPSC	ENSG00000164733	3450	3.79463224319819E-10	1.22612145091187E-10	0.705819481778009	0.227998186391298	0.066182331328617
PhLiPS_iPSC	ENSG00000171044	3449	3.58791260855104E-10	1.31900824046818E-10	0.667375010653799	0.245256717433719	0.08736827142179
PhLiPS_iPSC	ENSG00000171056	1871	0.61393043435106	0.106418970460816	0.220523364382246	0.038204694059244	0.020922536746635
PhLiPS_iPSC	ENSG00000186523	3450	3.41631766269764E-10	1.42525880934627E-10	0.635451186764285	0.265005312448656	0.0995435003029
PhLiPS_iPSC	ENSG00000253641	750	0.919513825621716	0.063687221630666	0.014419695101774	0.000997352744001	0.001381904901843
PhLiPS_iPSC	ENSG00000254093	2497	2.12406190813125E-09	5.35794563620924E-10	0.736973996126233	0.185824470705508	0.0772015305084
PhLiPS_iPSC	ENSG00000254556	3448	3.74544951673359E-10	1.31718100065424E-10	0.696678153304579	0.244945921424292	0.058375924764865
PhLiPS_iPSC	ENSG00000254936	3448	3.77712066429255E-10	1.2914467487112E-10	0.70256919428533	0.240160287338303	0.05727051786951
PhLiPS_iPSC	ENSG00000255020	3450	3.80823253643433E-10	1.24878443738241E-10	0.708349200419697	0.232220360580945	0.059430438493656
PhLiPS_iPSC	ENSG00000255046	3450	3.80125617837723E-10	1.24449214487437E-10	0.707051564940688	0.231419875824137	0.061528558730601
PhLiPS_iPSC	ENSG00000255052	3450	3.77830835673511E-10	1.29166717010189E-10	0.702783161959502	0.240199163742777	0.057017673790725
PhLiPS_iPSC	ENSG00000255310	3448	2.58969254972974E-10	2.57259930387274E-10	0.481699783994359	0.478480508549348	0.039819706940066
PhLiPS_iPSC	ENSG00000255495	3450	3.62334273717928E-10	1.29992122625801E-10	0.673958826351127	0.24170714073151	0.084334032425037
PhLiPS_iPSC	ENSG00000269899	3450	3.50680662952405E-10	1.21277077583916E-10	0.652282561079024	0.225458821618987	0.122258616830032
PhLiPS_iPSC	ENSG00000269918	3448	7.22362580862396E-11	4.56215717809261E-10	0.134364173539958	0.848574068283975	0.017061757647615
PhLiPS_iPSC	ENSG00000270076	3449	3.64164193129061E-10	1.39174738255032E-10	0.677369013085821	0.258810217032789	0.06382076937805
PhLiPS_iPSC	ENSG00000272505	805	0.906267008268941	0.076032028538421	0.014690206687206	0.001230667085514	0.001780089419918
PhLiPS_iPSC	ENSG00000280273	3449	3.7951341732865E-10	1.25974701974769E-10	0.705919565402269	0.234261295238769	0.059819138853476
PhLiPS_iPSC	ENSG00000227888	3254	3.82752212682564E-10	1.23135121132387E-10	0.711602124342826	0.228869818072367	0.059528057078921
PhLiPS_iPSC	ENSG00000145002	2927	3.8462134191716E-10	1.19656715345685E-10	0.714942862663991	0.222357913683559	0.062699223148171
PhLiPS_iPSC	ENSG00000283674	1779	4.27133254670574E-10	7.65804878877879E-11	0.790723455939585	0.141700800701806	0.067575742854894
PhLiPS_iPSC	ENSG00000154359	1464	4.19811919159675E-10	8.31575623907324E-11	0.77555649688433	0.153553590083872	0.070889912528827
PhLiPS_iPSC	ENSG00000250305	361	0.952710242381501	0.034627428479229	0.011273761221496	0.000408778963522	0.000979788954252
Quach_2016_monocyte_IAV	ENSG00000079459	3551	3.81428264383359E-11	4.95112753466941E-10	0.070933095826954	0.920738340370517	0.008328563269273
Quach_2016_monocyte_IAV	ENSG00000104643	3551	3.69156168479606E-10	1.32122848001343E-10	0.686508901384325	0.245637132091066	0.067853966023329
Quach_2016_monocyte_IAV	ENSG00000136573	3551	1.71679414793135E-10	3.35341003468837E-10	0.319267173362837	0.62356666444817	0.057166161681971
Quach_2016_monocyte_IAV	ENSG00000154328	3551	9.27722068554784E-14	5.37624481927834E-10	0.000172525752637	0.9998044607254	2.30129842468409E-05
Quach_2016_monocyte_IAV	ENSG00000164733	3551	5.06221866440882E-13	5.36776273867504E-10	0.000941405960568	0.998226263751702	0.000832329750447
Quach_2016_monocyte_IAV	ENSG00000254093	2543	2.10911299808511E-09	5.08523790612897E-10	0.731751574516678	0.176339170921581	0.091909251944104
Quach_2016_monocyte_IAV	ENSG00000255046	3551	2.08849768975577E-11	5.12388988668893E-10	0.038839179105229	0.952866482592687	0.00829433776881
Quach_2016_monocyte_IAV	ENSG00000255310	3532	3.77164031676104E-10	1.33647618995534E-10	0.701444018563924	0.248505790415824	0.050050190509442
Quach_2016_monocyte_IAV	ENSG00000255394	3551	1.06124031410662E-11	5.26256533557769E-10	0.019735574923282	0.978662241325138	0.001602183214711
Quach_2016_monocyte_IAV	ENSG00000269899	3551	3.87446559616263E-11	4.95719749106554E-10	0.072052300543365	0.921869402628945	0.006078296293225
Quach_2016_monocyte_IAV	ENSG00000269918	3532	3.06006007003845E-10	2.08132686023675E-10	0.569105389778545	0.387038196533816	0.043856413173499
Quach_2016_monocyte_IAV	ENSG00000272505	838	0.890277462869829	0.091822714378751	0.014922015364396	0.00153760803213	0.001440199354895
Quach_2016_monocyte_IAV	ENSG00000154359	1537	4.25351081856831E-10	6.57587394968892E-11	0.785514578458226	0.121346421728607	0.093138999322055
Quach_2016_monocyte_LPS	ENSG00000079459	3551	3.42979907104704E-10	1.70316919744548E-10	0.63782967569823	0.316687898849853	0.045482424938622
Quach_2016_monocyte_LPS	ENSG00000104643	3551	3.66630794277161E-10	1.4212124634856E-10	0.681812537034122	0.26424477157945	0.053942690877676
Quach_2016_monocyte_LPS	ENSG00000154319	3551	2.41424102304207E-10	2.79328912105607E-10	0.448969323533636	0.519428184308847	0.031602491636764
Quach_2016_monocyte_LPS	ENSG00000154328	3551	3.64809301814142E-10	1.27115763242652E-10	0.678425160914099	0.236308190711247	0.085266647882731
Quach_2016_monocyte_LPS	ENSG00000164733	3551	2.24615851413164E-17	5.37729591589028E-10	4.17711512236791E-08	0.99999995308847	4.60264752671193E-09
Quach_2016_monocyte_LPS	ENSG00000246477	3551	3.83227514534781E-10	1.27133864313036E-10	0.712676971014917	0.236376172532985	0.050946855941735
Quach_2016_monocyte_LPS	ENSG00000254093	2543	1.86169371189541E-09	8.82841651547842E-10	0.645910060856916	0.306251904635212	0.047838031763336
Quach_2016_monocyte_LPS	ENSG00000255310	3532	3.37359251288372E-10	1.21595368145476E-10	0.627415684024318	0.225994655282147	0.146589660234583
Quach_2016_monocyte_LPS	ENSG00000269899	3551	4.17773632936441E-12	5.33165403733421E-10	0.007769213743759	0.991511347339892	0.000719438379007
Quach_2016_monocyte_LPS	ENSG00000269918	3532	3.62096120298926E-10	1.29635561521875E-10	0.673420942607281	0.241008705841174	0.085570351059816
Quach_2016_monocyte_LPS	ENSG00000280273	3551	3.76245256210428E-10	1.20503079427277E-10	0.699692269956893	0.224019755203705	0.076287974342656
Quach_2016_monocyte_LPS	ENSG00000154359	1537	4.3550588472934E-10	5.96465300155905E-11	0.80426790021517	0.110066208361182	0.085665890928496
Quach_2016_monocyte_naive	ENSG00000079459	3551	3.74584736487284E-10	1.29012993873798E-10	0.69660425012085	0.239858143924019	0.063537605451532
Quach_2016_monocyte_naive	ENSG00000104643	3551	3.80533142544088E-10	1.26771338567277E-10	0.707666326433602	0.235696303520705	0.056637369538387
Quach_2016_monocyte_naive	ENSG00000136573	3551	3.81019158081929E-10	1.25125899577167E-10	0.708570155277403	0.232634170577559	0.058795673638894
Quach_2016_monocyte_naive	ENSG00000154319	3551	5.48593481166739E-11	4.77247704671986E-10	0.102020320996799	0.887513094981097	0.010466583489997
Quach_2016_monocyte_naive	ENSG00000154328	3551	1.53438757466313E-10	3.70919092170499E-10	0.285345557821265	0.689762466901542	0.024891974752835
Quach_2016_monocyte_naive	ENSG00000164733	3551	1.78395359538928E-12	5.3546141815236E-10	0.003317566188682	0.995780996027591	0.000901437246482
Quach_2016_monocyte_naive	ENSG00000246477	3551	3.86552210374661E-10	1.24025349482511E-10	0.718859810374945	0.230595761084672	0.050544428029805
Quach_2016_monocyte_naive	ENSG00000254093	2543	2.20970661211437E-09	4.92439011735551E-10	0.766652281837273	0.170787945878094	0.062559769582486
Quach_2016_monocyte_naive	ENSG00000255046	3551	2.88286341561098E-10	2.12272535605708E-10	0.536117655691156	0.394687815256567	0.06919452855172
Quach_2016_monocyte_naive	ENSG00000255310	3532	1.84758252377311E-10	3.36365729342003E-10	0.343610631253626	0.62553709451146	0.03085227371379
Quach_2016_monocyte_naive	ENSG00000269899	3551	3.70694152285372E-12	5.33636424645381E-10	0.006893690447681	0.992387291538547	0.00071901747643
Quach_2016_monocyte_naive	ENSG00000269918	3532	3.65440759995589E-10	1.4658015034569E-10	0.679641253433448	0.272559769787026	0.047798976267505
Quach_2016_monocyte_naive	ENSG00000272505	838	0.83429559280326	0.146859385347628	0.013983698536102	0.002459120295259	0.00240220301775
Quach_2016_monocyte_naive	ENSG00000280273	3551	3.89159976355691E-10	1.2136241475468E-10	0.723709396299726	0.225643476760837	0.050647126428915
Quach_2016_monocyte_naive	ENSG00000154359	1537	4.48981545661573E-10	6.01310257461529E-11	0.829153996826044	0.110986754610444	0.059859248054398
Quach_2016_monocyte_Pam3CSK4	ENSG00000079459	3551	3.76325710712269E-10	1.33333123078453E-10	0.699841888834718	0.247903444461684	0.052254666193938
Quach_2016_monocyte_Pam3CSK4	ENSG00000104643	3551	2.12204276489321E-10	3.04366418891427E-10	0.394630070308001	0.565981915956891	0.039388013218536
Quach_2016_monocyte_Pam3CSK4	ENSG00000154319	3551	1.30335204165777E-10	3.98347117017851E-10	0.242380557236964	0.740777610553712	0.016841831680643
Quach_2016_monocyte_Pam3CSK4	ENSG00000154328	3551	2.23434278063743E-10	2.93021533632427E-10	0.415514174927335	0.544883951658516	0.039601872897693
Quach_2016_monocyte_Pam3CSK4	ENSG00000164733	3551	7.13120109903069E-18	5.37729608613636E-10	1.32616855684932E-08	0.999999984751796	1.44878827072135E-09
Quach_2016_monocyte_Pam3CSK4	ENSG00000246477	3551	3.87136653192268E-10	1.22650094997608E-10	0.719946681544644	0.228036768525676	0.052016549419894
Quach_2016_monocyte_Pam3CSK4	ENSG00000254093	2543	2.16466050170886E-09	5.26168839317251E-10	0.751023644469332	0.182486496627481	0.066489856212358
Quach_2016_monocyte_Pam3CSK4	ENSG00000255310	3532	2.92920036822768E-10	2.14314185021005E-10	0.544768298381386	0.398521602123224	0.056710098988155
Quach_2016_monocyte_Pam3CSK4	ENSG00000269899	3551	5.29355409902519E-15	5.37723905860031E-10	9.84426732975217E-06	0.999989378733136	7.76461808160099E-07
Quach_2016_monocyte_Pam3CSK4	ENSG00000269918	3532	3.30844578391708E-10	1.74360615027801E-10	0.615299792919967	0.324212773569274	0.060487433005554
Quach_2016_monocyte_Pam3CSK4	ENSG00000280273	3551	3.73694345103503E-10	1.25468417296258E-10	0.694948415374273	0.233258142968241	0.071793441158323
Quach_2016_monocyte_Pam3CSK4	ENSG00000154359	1537	4.3534456175885E-10	6.19490738688193E-11	0.803969977979715	0.114322375761089	0.081707645761902
Quach_2016_monocyte_R848	ENSG00000079459	3551	3.69865210641741E-10	1.35167375292489E-10	0.687827486301291	0.251305937607114	0.060866575586562
Quach_2016_monocyte_R848	ENSG00000104643	3551	3.30199584954403E-10	1.78928487941187E-10	0.61406248536554	0.332694819429719	0.053242694695613
Quach_2016_monocyte_R848	ENSG00000154328	3551	3.75412327434261E-10	1.27540442638216E-10	0.698143296736661	0.237118482957956	0.064738219802429
Quach_2016_monocyte_R848	ENSG00000164733	3551	4.60889416039573E-21	5.37729616507711E-10	8.57102531885418E-12	0.999999999433605	2.00956308543068E-11
Quach_2016_monocyte_R848	ENSG00000171044	3551	3.61970046601202E-10	1.38094707963349E-10	0.673145081252928	0.256740564555892	0.070114353691115
Quach_2016_monocyte_R848	ENSG00000246477	3551	3.3865038388726E-10	1.26338751786823E-10	0.629778188329708	0.234813063191799	0.135408748013505
Quach_2016_monocyte_R848	ENSG00000254093	2543	2.16770846728209E-09	5.51627110177453E-10	0.752081128638889	0.191329081243466	0.056589787398311
Quach_2016_monocyte_R848	ENSG00000255310	3532	3.0940404061622E-10	1.84845739423525E-10	0.575425001809648	0.343692455810283	0.08088254188582
Quach_2016_monocyte_R848	ENSG00000269899	3551	8.78547832694388E-16	5.37728669857972E-10	1.63380964192103E-06	0.999998238850063	1.26802564524229E-07
Quach_2016_monocyte_R848	ENSG00000269918	3532	3.67310560904378E-10	1.35378778945848E-10	0.683118681165746	0.251710254896596	0.065171063434968
Quach_2016_monocyte_R848	ENSG00000280273	3551	3.82051216671456E-10	1.24832564694329E-10	0.710489444372255	0.232090039455673	0.05742051566519
Quach_2016_monocyte_R848	ENSG00000154359	1537	4.39035508935061E-10	6.10370397021648E-11	0.810786212706512	0.112643219170968	0.076570567622446
ROSMAP_brain_naive	ENSG00000079459	3087	9.45616347046021E-11	4.34989194524839E-10	0.1760866546168	0.809995260559988	0.013918084293663
ROSMAP_brain_naive	ENSG00000104643	3087	1.42253268934112E-16	5.37016407760388E-10	2.64894978953792E-07	0.999997756227247	1.97834075693532E-06
ROSMAP_brain_naive	ENSG00000154319	3087	3.3552930017078E-15	5.36998840172177E-10	6.24801296821421E-06	0.999965016226275	2.87352237562242E-05
ROSMAP_brain_naive	ENSG00000154328	3087	6.29880900141884E-11	4.7031084551402E-10	0.117292410245955	0.875775976278473	0.006931612942273
ROSMAP_brain_naive	ENSG00000164733	3087	5.35774029944767E-11	4.80898252324724E-10	0.099768428134993	0.895493364458704	0.004738206871828
ROSMAP_brain_naive	ENSG00000171044	3087	1.2570704187652E-18	5.3701760523953E-10	2.340836485638E-09	0.999999988065937	9.05620499419282E-09
ROSMAP_brain_naive	ENSG00000171056	1651	0.582668104124826	0.136714770750923	0.207708833762551	0.048711722541496	0.024196568820204
ROSMAP_brain_naive	ENSG00000177710	3087	3.56263450610523E-30	5.37017611353089E-10	6.63411111453551E-21	0.999999999459277	3.70593575040956E-12
ROSMAP_brain_naive	ENSG00000184608	3087	5.63452086924333E-11	4.72585526013114E-10	0.104922459656391	0.880003599128215	0.015073940686464
ROSMAP_brain_naive	ENSG00000184647	894	0.901495976739599	0.080487567503403	0.014797409019624	0.00131924581489	0.001899800922484
ROSMAP_brain_naive	ENSG00000186523	3087	6.49486191432622E-12	5.296720786918E-10	0.012094318274683	0.986320030638369	0.001585650550782
ROSMAP_brain_naive	ENSG00000205882	3087	4.72816626500426E-15	5.36194927105986E-10	8.80449013680274E-06	0.998466524571098	0.001524670402566
ROSMAP_brain_naive	ENSG00000205883	3087	1.21511455858765E-10	4.07135767624575E-10	0.226270895449585	0.758126698325545	0.015602405696224
ROSMAP_brain_naive	ENSG00000205884	3087	4.27037897779276E-11	4.90139541070512E-10	0.079520278017026	0.912698861237636	0.007780860212495
ROSMAP_brain_naive	ENSG00000236827	3087	4.23559812294865E-10	9.65601486963089E-11	0.788726110859976	0.179776662884322	0.031497225735583
ROSMAP_brain_naive	ENSG00000253641	713	0.934989314691908	0.049556075876487	0.013417914356868	0.000709846178993	0.001326848895744
ROSMAP_brain_naive	ENSG00000253695	2232	2.36655808302039E-09	3.9260285450792E-10	0.820881790684049	0.136138141602176	0.042980064954613
ROSMAP_brain_naive	ENSG00000254093	2226	2.42031506942446E-09	3.65845844221276E-10	0.839629626609838	0.126881809972512	0.03348856063149
ROSMAP_brain_naive	ENSG00000254556	3087	1.46995525845701E-10	3.72164273282002E-10	0.273725707795395	0.692987323926254	0.033286967759191
ROSMAP_brain_naive	ENSG00000254839	3087	5.21947004798252E-11	4.52267966480546E-10	0.097193647560442	0.842123925069417	0.06068242686568
ROSMAP_brain_naive	ENSG00000254936	3087	3.30159847469855E-18	5.37017604716613E-10	6.14802643919716E-09	0.999999987095038	6.21991757726531E-09
ROSMAP_brain_naive	ENSG00000255020	3087	1.87595669049582E-37	5.37017611352459E-10	3.49328709119002E-28	0.999999999458097	4.87798357609984E-12
ROSMAP_brain_naive	ENSG00000255046	3087	1.8368288641623E-14	5.36998364288744E-10	3.42042574458767E-05	0.999964157163632	1.63804190382425E-06
ROSMAP_brain_naive	ENSG00000255052	3087	6.33679511174494E-15	5.37010478567962E-10	1.17999763403514E-05	0.999986715757282	1.48372936194677E-06
ROSMAP_brain_naive	ENSG00000255310	3087	3.85339772320148E-45	5.37017611347396E-10	7.17555186208643E-36	0.999999999448676	1.43050873988305E-11
ROSMAP_brain_naive	ENSG00000255495	3087	2.65700712958095E-21	5.37017611294242E-10	4.9477094828409E-12	0.999999999349583	1.08448671392131E-10
ROSMAP_brain_naive	ENSG00000261451	472	0.958473277768184	0.036794101465395	0.004285860406951	0.000164244118291	0.000282516241179
ROSMAP_brain_naive	ENSG00000269899	3087	3.62485857453435E-10	1.57131066208206E-10	0.674998081243738	0.292567030756354	0.03243488748029
ROSMAP_brain_naive	ENSG00000269918	3087	3.02221598252837E-29	5.37017611345282E-10	5.62777815289764E-20	0.999999999444725	1.82636711614033E-11
ROSMAP_brain_naive	ENSG00000270076	3087	3.71989922694391E-10	1.30453582037702E-10	0.692695946332129	0.242857907254134	0.064446145911293
ROSMAP_brain_naive	ENSG00000272505	762	0.255760184887165	0.693015076811552	0.003797759320878	0.010253343117678	0.037173635862727
ROSMAP_brain_naive	ENSG00000280273	3087	9.25375860489013E-26	5.37017611354439E-10	1.7231760009826E-16	0.999999999461792	1.19206866936879E-12
ROSMAP_brain_naive	ENSG00000227888	2905	1.27522029267922E-51	5.37208112351929E-10	2.37379194886831E-42	0.999999999442082	2.07051289372259E-11
ROSMAP_brain_naive	ENSG00000270074	2728	4.13084273489932E-10	9.43569601232221E-11	0.769654136741987	0.175750268812274	0.054595593938298
ROSMAP_brain_naive	ENSG00000270154	2367	5.77701466738956E-19	5.39002770990318E-10	1.07179608589848E-09	0.999999295641259	7.02747939203843E-07
ROSMAP_brain_naive	ENSG00000283674	1598	3.55217483449597E-10	9.356176591293E-11	0.659096567721941	0.173433892038364	0.167469539790915
ROSMAP_brain_naive	ENSG00000154359	1348	4.61125053230511E-10	5.02243056788914E-11	0.854133771519586	0.092976702623098	0.052889525345968
ROSMAP_brain_naive	ENSG00000250305	285	0.967645722221522	0.019814312995408	0.011652528850773	0.000237957326069	0.000649478606228
Schmiedel_2018_B-cell_naive	ENSG00000079459	3362	8.14797273399477E-17	5.35470358118739E-10	1.5160813848662E-07	0.996338212097345	0.003661635759046
Schmiedel_2018_B-cell_naive	ENSG00000104643	3362	3.80444580777965E-10	1.24512419214138E-10	0.707887674297499	0.231617945298264	0.060494379899278
Schmiedel_2018_B-cell_naive	ENSG00000136573	3362	1.41777700011284E-13	5.37243121070987E-10	0.000263803695463	0.999640331999834	9.58637673163715E-05
Schmiedel_2018_B-cell_naive	ENSG00000154319	3362	6.34721280984111E-29	5.37436367924854E-10	1.18101661614993E-19	0.999999999461835	7.30040805245603E-13
Schmiedel_2018_B-cell_naive	ENSG00000154328	3362	1.52811004097063E-10	2.78769576619554E-10	0.284333203212237	0.518505317748673	0.19716147860751
Schmiedel_2018_B-cell_naive	ENSG00000164733	3362	3.67394288544205E-10	1.41824710472348E-10	0.683605186163833	0.263838610939191	0.052556202387757
Schmiedel_2018_B-cell_naive	ENSG00000171044	3362	3.80886176297014E-10	1.2231473532804E-10	0.708709344629406	0.227525476194207	0.063765178673185
Schmiedel_2018_B-cell_naive	ENSG00000177710	3362	3.67881865302929E-10	1.38841500064023E-10	0.684512413116753	0.258283146670874	0.057204439705649
Schmiedel_2018_B-cell_naive	ENSG00000184608	3362	3.36855362030321E-10	1.63466724806611E-10	0.626781851681715	0.304091019960465	0.069127127857498
Schmiedel_2018_B-cell_naive	ENSG00000246477	3362	3.88203907846916E-10	1.19077012675134E-10	0.722325340834164	0.22150869215955	0.056165966499006
Schmiedel_2018_B-cell_naive	ENSG00000248896	1811	0.616350845055346	0.107258756092958	0.217497643939358	0.037828363299185	0.021064391613153
Schmiedel_2018_B-cell_naive	ENSG00000253641	727	0.920274602486312	0.063374319935604	0.014152129230011	0.000973354779692	0.001225593568381
Schmiedel_2018_B-cell_naive	ENSG00000253649	1109	0.889258222296947	0.090570416841839	0.016955997131754	0.00172546824748	0.00148989548198
Schmiedel_2018_B-cell_naive	ENSG00000253678	748	0.915882742868941	0.067279820659544	0.014335076525492	0.001051589463418	0.001450770482606
Schmiedel_2018_B-cell_naive	ENSG00000254093	2413	2.20557318398056E-09	5.045554764607E-10	0.765140290703806	0.174976577569419	0.059883129016646
Schmiedel_2018_B-cell_naive	ENSG00000254556	3359	3.78727449031531E-10	1.24289576599136E-10	0.704693160413879	0.231199866008341	0.064106973074762
Schmiedel_2018_B-cell_naive	ENSG00000254839	3355	3.84507499291994E-10	1.23136154260489E-10	0.715487431405098	0.229074997823493	0.055437570263767
Schmiedel_2018_B-cell_naive	ENSG00000254936	3355	3.88224092541043E-10	1.19018316662695E-10	0.722403228267931	0.22141182240071	0.056184948824116
Schmiedel_2018_B-cell_naive	ENSG00000255020	3362	3.8138017163939E-10	1.24823028735325E-10	0.709628514547173	0.232198213005218	0.058173271941407
Schmiedel_2018_B-cell_naive	ENSG00000255046	3362	3.8374752855905E-10	1.23776826445159E-10	0.714033420987588	0.230254020399624	0.055712558105262
Schmiedel_2018_B-cell_naive	ENSG00000255052	3362	3.7754872426822E-10	1.27400968762502E-10	0.702499396389609	0.236992613640277	0.060507989465163
Schmiedel_2018_B-cell_naive	ENSG00000255310	3355	2.90238999420032E-10	1.68301229438707E-10	0.540073617734372	0.313026222797367	0.146900159009721
Schmiedel_2018_B-cell_naive	ENSG00000255495	3362	3.72573456450016E-10	1.30019893471152E-10	0.693241988234041	0.241861219789006	0.064896791474359
Schmiedel_2018_B-cell_naive	ENSG00000269899	3362	3.82783210854496E-10	1.24752458581357E-10	0.71223912912052	0.232069385938055	0.055691484433889
Schmiedel_2018_B-cell_naive	ENSG00000269918	3355	2.13799546463332E-10	1.54193537539974E-10	0.39783590337326	0.286606123182385	0.315557973076362
Schmiedel_2018_B-cell_naive	ENSG00000269954	3362	2.06379234484283E-11	5.14229984304583E-10	0.038400682702231	0.956815436555152	0.004783880207748
Schmiedel_2018_B-cell_naive	ENSG00000270076	3362	3.8607899565425E-10	1.21317829389609E-10	0.718371547755874	0.225678362966282	0.055950088770447
Schmiedel_2018_B-cell_naive	ENSG00000272505	785	0.913737293710887	0.069245138325644	0.014589407868847	0.001104295412238	0.001323864682385
Schmiedel_2018_B-cell_naive	ENSG00000280273	3362	3.67810415934754E-10	1.38513905697136E-10	0.684379468321051	0.257672853379495	0.05794767779313
Schmiedel_2018_B-cell_naive	ENSG00000284957	3362	1.44717645137634E-12	5.34701222607134E-10	0.002692740084162	0.994908355617661	0.00239890376203
Schmiedel_2018_B-cell_naive	ENSG00000227888	3161	3.90036020554006E-10	1.16814224164491E-10	0.725423886629761	0.21720417325481	0.057371939608578
Schmiedel_2018_B-cell_naive	ENSG00000270154	2625	3.80241746308482E-10	1.07839489520245E-10	0.704691748224389	0.199760462592646	0.095547788694883
Schmiedel_2018_B-cell_naive	ENSG00000154359	1443	4.4529912238705E-10	6.06756416002819E-11	0.823307727570829	0.112117826312435	0.06457444561076
Schmiedel_2018_CD4_T-cell_anti-CD3-CD28	ENSG00000079459	3361	1.85142820272624E-11	5.14514366176638E-10	0.034449259483761	0.957341304979992	0.008209435003217
Schmiedel_2018_CD4_T-cell_anti-CD3-CD28	ENSG00000104643	3361	3.41520442874681E-10	1.68798315391013E-10	0.635462198224846	0.314030100921919	0.050507700342916
Schmiedel_2018_CD4_T-cell_anti-CD3-CD28	ENSG00000136573	3361	2.79873941618884E-10	2.33032871844805E-10	0.520757435982388	0.433555240793582	0.045687322711123
Schmiedel_2018_CD4_T-cell_anti-CD3-CD28	ENSG00000154319	3361	3.82596614067542E-10	1.22875711167957E-10	0.711892041841715	0.228573542040906	0.059534415611906
Schmiedel_2018_CD4_T-cell_anti-CD3-CD28	ENSG00000154328	3361	2.35242235699561E-10	2.58003177546112E-10	0.437711859807537	0.479980510785177	0.082307628914039
Schmiedel_2018_CD4_T-cell_anti-CD3-CD28	ENSG00000164733	3361	3.85387515494796E-10	1.21634093218523E-10	0.71708503216775	0.226266166914873	0.056648800410356
Schmiedel_2018_CD4_T-cell_anti-CD3-CD28	ENSG00000171044	3361	3.8231154376868E-10	1.2143169228861E-10	0.71136161561821	0.225883456275334	0.062754927602713
Schmiedel_2018_CD4_T-cell_anti-CD3-CD28	ENSG00000171056	1814	0.611063306763686	0.108225814527048	0.219063229849478	0.038775557172458	0.02287209168733
Schmiedel_2018_CD4_T-cell_anti-CD3-CD28	ENSG00000186523	3361	3.75774110614473E-10	1.31495575794186E-10	0.699197507350042	0.244615748405039	0.056186743737648
Schmiedel_2018_CD4_T-cell_anti-CD3-CD28	ENSG00000246477	3361	3.64289974169603E-10	1.31401965478296E-10	0.677829139095	0.244420004918806	0.077750855490504
Schmiedel_2018_CD4_T-cell_anti-CD3-CD28	ENSG00000248896	1810	0.59984402858685	0.123764625777655	0.211661370775182	0.043650590411599	0.021079384448714
Schmiedel_2018_CD4_T-cell_anti-CD3-CD28	ENSG00000253641	726	0.925260493054923	0.058417913363176	0.014211092951256	0.000896027333798	0.001214473296847
Schmiedel_2018_CD4_T-cell_anti-CD3-CD28	ENSG00000253695	2417	2.20081362681102E-09	5.02714719922177E-10	0.76339720624013	0.174314591354822	0.062288199701519
Schmiedel_2018_CD4_T-cell_anti-CD3-CD28	ENSG00000254093	2412	2.04317729400702E-09	5.5669691181906E-10	0.708803329073747	0.193026834804998	0.09816983352138
Schmiedel_2018_CD4_T-cell_anti-CD3-CD28	ENSG00000254556	3358	3.74647704374549E-10	1.25692234865893E-10	0.697102141773655	0.233804823998829	0.069093033727177
Schmiedel_2018_CD4_T-cell_anti-CD3-CD28	ENSG00000254936	3354	3.86701661161457E-10	1.20393917452355E-10	0.719570416127823	0.223971287072712	0.056458296292368
Schmiedel_2018_CD4_T-cell_anti-CD3-CD28	ENSG00000255046	3361	3.524115972328E-10	1.46622481869055E-10	0.655727213201288	0.272746826738234	0.071525959561443
Schmiedel_2018_CD4_T-cell_anti-CD3-CD28	ENSG00000255052	3361	3.81367679088131E-10	1.26324501806272E-10	0.709605380121208	0.234994791990648	0.05539982738045
Schmiedel_2018_CD4_T-cell_anti-CD3-CD28	ENSG00000255310	3354	2.51818530027056E-10	2.49962830638167E-10	0.468581293124081	0.465061870228017	0.066356836146119
Schmiedel_2018_CD4_T-cell_anti-CD3-CD28	ENSG00000255495	3361	3.85212056927971E-10	1.22053636836484E-10	0.716758558924646	0.227047260338039	0.05619418023005
Schmiedel_2018_CD4_T-cell_anti-CD3-CD28	ENSG00000269899	3361	3.83306089794405E-10	1.2278401922973E-10	0.713212153168535	0.22840408281638	0.058383763508993
Schmiedel_2018_CD4_T-cell_anti-CD3-CD28	ENSG00000269918	3354	3.0305948354304E-10	1.73267093637131E-10	0.563929924763106	0.322299829673929	0.113770245086639
Schmiedel_2018_CD4_T-cell_anti-CD3-CD28	ENSG00000270076	3361	3.70547471205109E-10	1.22627640292196E-10	0.689472374235179	0.228089055960517	0.082438569311127
Schmiedel_2018_CD4_T-cell_anti-CD3-CD28	ENSG00000272505	784	0.904426790843827	0.078237715768329	0.01442344550345	0.001246038549091	0.001666009335303
Schmiedel_2018_CD4_T-cell_anti-CD3-CD28	ENSG00000280273	3361	3.81774984799912E-10	1.238074656713E-10	0.710363248027385	0.230307449418137	0.059329302048896
Schmiedel_2018_CD4_T-cell_anti-CD3-CD28	ENSG00000154359	1443	4.42687896211765E-10	6.35294566033425E-11	0.818479865622609	0.117394656542109	0.064125477329065
Schmiedel_2018_CD4_T-cell_naive	ENSG00000079459	3361	2.88937964196413E-25	5.37069210658766E-10	5.37622733015249E-16	0.99931630691389	0.000683692549038
Schmiedel_2018_CD4_T-cell_naive	ENSG00000104643	3361	3.79355061031373E-10	1.28558065367398E-10	0.705860530519324	0.239151163250709	0.054988305722054
Schmiedel_2018_CD4_T-cell_naive	ENSG00000136573	3361	2.68072765554083E-12	5.34370243851664E-10	0.004987991566459	0.994294344047962	0.000717663848529
Schmiedel_2018_CD4_T-cell_naive	ENSG00000154328	3361	3.60892509245368E-17	5.37435892433114E-10	6.71507524754806E-08	0.99999926947103	6.62840783783657E-07
Schmiedel_2018_CD4_T-cell_naive	ENSG00000164733	3361	2.32621140050107E-10	2.03741590433956E-10	0.432834824661004	0.37891080581366	0.188254369088973
Schmiedel_2018_CD4_T-cell_naive	ENSG00000171044	3361	3.82199741257152E-10	1.25481276897789E-10	0.71115358628578	0.233425794685447	0.055420618521091
Schmiedel_2018_CD4_T-cell_naive	ENSG00000171056	1814	0.61450833513562	0.10587065013867	0.220298255801332	0.037932724226347	0.021390034698031
Schmiedel_2018_CD4_T-cell_naive	ENSG00000186523	3361	3.79111238722074E-10	1.28295659496597E-10	0.705406853839418	0.238661965529591	0.055931180123583
Schmiedel_2018_CD4_T-cell_naive	ENSG00000246477	3361	3.05063748181399E-10	1.87740464369995E-10	0.567627748389859	0.349242864630472	0.083129386486866
Schmiedel_2018_CD4_T-cell_naive	ENSG00000248896	1810	0.614752703460275	0.109033956113865	0.216922055902923	0.03845295738017	0.020838327142768
Schmiedel_2018_CD4_T-cell_naive	ENSG00000253641	726	0.908561290679067	0.074832725379316	0.013954609594454	0.001147853686465	0.001503520660698
Schmiedel_2018_CD4_T-cell_naive	ENSG00000253649	1108	0.871072595889998	0.107621114750245	0.016592583425283	0.002047349145065	0.002666356789409
Schmiedel_2018_CD4_T-cell_naive	ENSG00000253678	747	0.923138349216798	0.06025026576001	0.014430976423837	0.000940623550442	0.001239785048913
Schmiedel_2018_CD4_T-cell_naive	ENSG00000254093	2412	2.16118279379373E-09	5.40118477880289E-10	0.749740888111413	0.18731079371794	0.062948315469346
Schmiedel_2018_CD4_T-cell_naive	ENSG00000254556	3358	3.77762530857601E-10	1.24200939775237E-10	0.702897859156238	0.231033014404174	0.066069125937625
Schmiedel_2018_CD4_T-cell_naive	ENSG00000254936	3354	3.83631655971987E-10	1.23844465049377E-10	0.713857782504615	0.23039273885536	0.055749478132549
Schmiedel_2018_CD4_T-cell_naive	ENSG00000255046	3361	3.82822219684021E-10	1.19238275342038E-10	0.712311822982113	0.22179906258149	0.065889113934338
Schmiedel_2018_CD4_T-cell_naive	ENSG00000255052	3361	3.7662341958888E-10	1.30368315546872E-10	0.700777804398459	0.242517753705132	0.056704441389418
Schmiedel_2018_CD4_T-cell_naive	ENSG00000255310	3354	3.150869820033E-10	1.82055230220949E-10	0.586310568399422	0.338691474819843	0.074997956283593
Schmiedel_2018_CD4_T-cell_naive	ENSG00000255495	3361	3.6150670192933E-10	1.47974363276943E-10	0.672650344287946	0.275281711133374	0.052067944069199
Schmiedel_2018_CD4_T-cell_naive	ENSG00000261451	506	0.937627631952259	0.056139520594624	0.005379262156931	0.000321545924579	0.000532039371608
Schmiedel_2018_CD4_T-cell_naive	ENSG00000269899	3361	3.59209557505402E-10	1.29977257577283E-10	0.66837608054847	0.241756955217865	0.089866963744477
Schmiedel_2018_CD4_T-cell_naive	ENSG00000269918	3354	2.32080951017981E-10	1.64407719101317E-10	0.431853812051829	0.305665687724326	0.262480499827358
Schmiedel_2018_CD4_T-cell_naive	ENSG00000269954	3361	3.01209408089961E-10	2.04982654886415E-10	0.560456032967511	0.381350097170733	0.058193869355564
Schmiedel_2018_CD4_T-cell_naive	ENSG00000270076	3361	3.76857028962478E-10	1.23306337461346E-10	0.701212478015132	0.229364914027537	0.069422607457166
Schmiedel_2018_CD4_T-cell_naive	ENSG00000272505	784	0.917201045962092	0.065668236607872	0.014627164338862	0.001045793650635	0.00145775944054
Schmiedel_2018_CD4_T-cell_naive	ENSG00000280273	3361	2.68744712353588E-10	1.38790011455263E-10	0.500049438434878	0.258002639220906	0.241947921936681
Schmiedel_2018_CD4_T-cell_naive	ENSG00000227888	3160	3.58828926437074E-10	1.28105055035678E-10	0.667382254366448	0.238166832184685	0.094450912961932
Schmiedel_2018_CD4_T-cell_naive	ENSG00000270154	2625	4.01012719608137E-10	1.07518523454641E-10	0.743186031476973	0.199203562243818	0.057610405770678
Schmiedel_2018_CD4_T-cell_naive	ENSG00000154359	1443	3.96683877975942E-10	8.42172335548138E-11	0.733423637553197	0.155597163248617	0.110979198717286
Schmiedel_2018_CD8_T-cell_anti-CD3-CD28	ENSG00000079459	3361	3.24497321880102E-10	1.5875412136028E-10	0.603787520724406	0.29529059872028	0.100921880072061
Schmiedel_2018_CD8_T-cell_anti-CD3-CD28	ENSG00000104643	3361	3.85626679455628E-10	1.21353135465588E-10	0.717530041125361	0.22574331500374	0.05672664336392
Schmiedel_2018_CD8_T-cell_anti-CD3-CD28	ENSG00000136573	3361	3.63383403141963E-10	1.43776764986302E-10	0.676142295364001	0.267466977311736	0.056390726817103
Schmiedel_2018_CD8_T-cell_anti-CD3-CD28	ENSG00000154319	3361	3.58931022869383E-10	1.30212620582377E-10	0.667857815139242	0.242194811382309	0.089947372989306
Schmiedel_2018_CD8_T-cell_anti-CD3-CD28	ENSG00000154328	3361	2.88764597564576E-10	2.15905866934555E-10	0.537300152205625	0.401671927381446	0.061027919908259
Schmiedel_2018_CD8_T-cell_anti-CD3-CD28	ENSG00000164733	3361	3.79419203993648E-10	1.26951418019321E-10	0.705979880410841	0.236158824545032	0.057861294537755
Schmiedel_2018_CD8_T-cell_anti-CD3-CD28	ENSG00000171044	3361	3.83385627342525E-10	1.19809892142146E-10	0.713360147545517	0.222864775814936	0.06377507613635
Schmiedel_2018_CD8_T-cell_anti-CD3-CD28	ENSG00000171056	1814	0.613942988690899	0.106133988179642	0.220095581844651	0.03802671894836	0.021800722336448
Schmiedel_2018_CD8_T-cell_anti-CD3-CD28	ENSG00000186523	3361	3.73431969891548E-10	1.35044462004993E-10	0.694839519641271	0.251221357786808	0.053939122063444
Schmiedel_2018_CD8_T-cell_anti-CD3-CD28	ENSG00000246477	3361	3.57995083095068E-10	1.50784882720803E-10	0.6661163254018	0.280509898590592	0.053373775498826
Schmiedel_2018_CD8_T-cell_anti-CD3-CD28	ENSG00000248896	1810	0.612005361640989	0.112033916505084	0.215952627005167	0.03951186753839	0.02049622731037
Schmiedel_2018_CD8_T-cell_anti-CD3-CD28	ENSG00000253641	726	0.913347799329167	0.070018097374478	0.014028125668953	0.001073877146458	0.001532100480945
Schmiedel_2018_CD8_T-cell_anti-CD3-CD28	ENSG00000253695	2417	2.0552498147977E-09	5.13157025630952E-10	0.712905421716945	0.177889802028539	0.10920477368611
Schmiedel_2018_CD8_T-cell_anti-CD3-CD28	ENSG00000254093	2412	1.9961501772528E-09	5.74213095887014E-10	0.692489043960114	0.199093166508376	0.108417786961148
Schmiedel_2018_CD8_T-cell_anti-CD3-CD28	ENSG00000254556	3358	3.27686222381525E-10	1.61202345302408E-10	0.609721519135503	0.299856698825657	0.090421781549953
Schmiedel_2018_CD8_T-cell_anti-CD3-CD28	ENSG00000254936	3354	3.49229376126495E-10	1.51235629042966E-10	0.649842379131856	0.281348871736492	0.068808748631186
Schmiedel_2018_CD8_T-cell_anti-CD3-CD28	ENSG00000255046	3361	3.87711787418289E-10	1.19175225004393E-10	0.72140977165726	0.221690735342418	0.056899492493436
Schmiedel_2018_CD8_T-cell_anti-CD3-CD28	ENSG00000255052	3361	3.76522871822413E-10	1.26989617932238E-10	0.700590716609019	0.236224579166873	0.063184703720594
Schmiedel_2018_CD8_T-cell_anti-CD3-CD28	ENSG00000255310	3354	2.43749283119549E-10	2.43727370463061E-10	0.45356612267554	0.453432346302456	0.093001530534528
Schmiedel_2018_CD8_T-cell_anti-CD3-CD28	ENSG00000255495	3361	3.26918951393593E-10	1.68942329319688E-10	0.608293412087677	0.314271137827791	0.077435449588669
Schmiedel_2018_CD8_T-cell_anti-CD3-CD28	ENSG00000269899	3361	3.66282250220507E-10	1.18142965495816E-10	0.681536138617846	0.219728188674798	0.098735672222933
Schmiedel_2018_CD8_T-cell_anti-CD3-CD28	ENSG00000269918	3354	3.62906546593215E-10	1.40028133507917E-10	0.67529271522462	0.260498681132741	0.064208603139705
Schmiedel_2018_CD8_T-cell_anti-CD3-CD28	ENSG00000270076	3361	3.70381661027917E-10	1.23494853578692E-10	0.689163853612521	0.229703973703207	0.081132172190395
Schmiedel_2018_CD8_T-cell_anti-CD3-CD28	ENSG00000272505	784	0.912276287651495	0.070517396648519	0.014548626215235	0.001123049281793	0.001534640202958
Schmiedel_2018_CD8_T-cell_anti-CD3-CD28	ENSG00000280273	3361	3.8394593808788E-10	1.23003788418126E-10	0.714402709726964	0.22881460527763	0.056782684488456
Schmiedel_2018_CD8_T-cell_anti-CD3-CD28	ENSG00000154359	1443	4.46771191814414E-10	5.91370318388748E-11	0.826029417495957	0.109272987684637	0.064697594313499
Schmiedel_2018_CD8_T-cell_naive	ENSG00000079459	3361	9.63287564239225E-20	5.35155429553433E-10	1.79237537859113E-10	0.995751797302946	0.004248201982662
Schmiedel_2018_CD8_T-cell_naive	ENSG00000104643	3361	3.65376523815705E-10	1.34286047846275E-10	0.679850866464467	0.249793771180735	0.070355361855136
Schmiedel_2018_CD8_T-cell_naive	ENSG00000136573	3361	2.22361200261333E-11	5.12879294997762E-10	0.041374430159612	0.954302838151981	0.004322731153292
Schmiedel_2018_CD8_T-cell_naive	ENSG00000154328	3361	1.60053654051589E-15	5.37432857646207E-10	2.97809542472581E-06	0.999993619947918	3.40141922118357E-06
Schmiedel_2018_CD8_T-cell_naive	ENSG00000164733	3361	3.2518937217738E-10	1.34167558269068E-10	0.605075208803891	0.249498228120177	0.145426562616575
Schmiedel_2018_CD8_T-cell_naive	ENSG00000171044	3361	3.65775938962683E-10	1.31452305660463E-10	0.680594052509691	0.244516533617119	0.074889413375961
Schmiedel_2018_CD8_T-cell_naive	ENSG00000171056	1814	0.61531513197692	0.105649947320497	0.220587488553375	0.037854400340041	0.020593031809168
Schmiedel_2018_CD8_T-cell_naive	ENSG00000177710	3361	3.29439320753003E-10	1.76783331929942E-10	0.612983027268507	0.328880077673577	0.058136894551693
Schmiedel_2018_CD8_T-cell_naive	ENSG00000186523	3361	3.67853935772266E-10	1.32099117622248E-10	0.684460551420874	0.245725122461224	0.069814325617949
Schmiedel_2018_CD8_T-cell_naive	ENSG00000226430	3361	3.80492133040537E-10	1.18335392282441E-10	0.707976264126369	0.220113059437822	0.07191067593698
Schmiedel_2018_CD8_T-cell_naive	ENSG00000246477	3361	3.7426757108507E-10	1.3340274806309E-10	0.696394310818061	0.248165142737018	0.055440545937253
Schmiedel_2018_CD8_T-cell_naive	ENSG00000248896	1810	0.617598753062576	0.104414495236707	0.217926314895942	0.036820529701917	0.02323990710286
Schmiedel_2018_CD8_T-cell_naive	ENSG00000253641	726	0.91534922528736	0.068224709813689	0.014058865607101	0.001046543918995	0.001320655372855
Schmiedel_2018_CD8_T-cell_naive	ENSG00000253649	1108	0.858753646966401	0.119815075517227	0.016357926533663	0.002279497709458	0.002793853273251
Schmiedel_2018_CD8_T-cell_naive	ENSG00000253678	747	0.900341842120556	0.082650850705969	0.014074609627104	0.001290398573297	0.001642298973074
Schmiedel_2018_CD8_T-cell_naive	ENSG00000254093	2412	2.19565405745633E-09	5.0336677389434E-10	0.761699393383125	0.174560383749855	0.063740220167998
Schmiedel_2018_CD8_T-cell_naive	ENSG00000254556	3358	3.69620310965373E-10	1.34098701724456E-10	0.687747735828671	0.249452921933657	0.062799341733952
Schmiedel_2018_CD8_T-cell_naive	ENSG00000254839	3354	3.74284858758044E-10	1.27202620529965E-10	0.696465359776202	0.236630404776822	0.066904234945488
Schmiedel_2018_CD8_T-cell_naive	ENSG00000254936	3354	3.85590462314623E-10	1.17716693446174E-10	0.717502708908218	0.218982480062739	0.063514810525735
Schmiedel_2018_CD8_T-cell_naive	ENSG00000255046	3361	3.66496399854166E-10	1.27295968113575E-10	0.681934603775036	0.236776496367374	0.081288899363799
Schmiedel_2018_CD8_T-cell_naive	ENSG00000255052	3361	3.77868968848255E-10	1.29584107270483E-10	0.703095380071813	0.241059447863247	0.055845171557487
Schmiedel_2018_CD8_T-cell_naive	ENSG00000255310	3354	3.06253550676602E-10	1.48432528848492E-10	0.569873411557381	0.276047621925572	0.15407896606236
Schmiedel_2018_CD8_T-cell_naive	ENSG00000255495	3361	3.46260966962638E-10	1.51135259421001E-10	0.644282823521284	0.281140636736271	0.07457653924505
Schmiedel_2018_CD8_T-cell_naive	ENSG00000269899	3361	3.66996257996291E-10	1.40136143730357E-10	0.682864682663203	0.260692873750337	0.056442443079327
Schmiedel_2018_CD8_T-cell_naive	ENSG00000269918	3354	3.01670099988646E-10	1.57182720840295E-10	0.561344574342335	0.29233764907172	0.146317776127092
Schmiedel_2018_CD8_T-cell_naive	ENSG00000269954	3361	3.77468413787304E-10	1.3065831745742E-10	0.702350073004981	0.243059470092887	0.054590456394006
Schmiedel_2018_CD8_T-cell_naive	ENSG00000270076	3361	3.8186191820102E-10	1.23962784307086E-10	0.710525003762128	0.230596899786022	0.058878095946027
Schmiedel_2018_CD8_T-cell_naive	ENSG00000272505	784	0.918433044488435	0.064461716295817	0.014646811770566	0.00102657844599	0.001431848999192
Schmiedel_2018_CD8_T-cell_naive	ENSG00000280273	3361	3.84352895579936E-10	1.20875995050951E-10	0.715159929705684	0.2248522454849	0.059987824304186
Schmiedel_2018_CD8_T-cell_naive	ENSG00000227888	3160	3.82977421825097E-10	1.19545555918737E-10	0.712295794229692	0.222276130061491	0.065428075206296
Schmiedel_2018_CD8_T-cell_naive	ENSG00000270154	2625	3.97967062337197E-10	1.08322408423689E-10	0.737541597199075	0.20068922174836	0.061769180546276
Schmiedel_2018_CD8_T-cell_naive	ENSG00000154359	1443	4.49116261251467E-10	5.64474210106242E-11	0.830365185729377	0.104299563720262	0.065335250044797
Schmiedel_2018_monocyte_CD16_naive	ENSG00000079459	3362	7.03315745251151E-11	4.98065897674977E-11	0.13086493338519	0.091897156144906	0.777237910349767
Schmiedel_2018_monocyte_CD16_naive	ENSG00000104643	3362	3.6726420178897E-10	1.24437038179387E-10	0.683363135638544	0.23145299541944	0.085183868450313
Schmiedel_2018_monocyte_CD16_naive	ENSG00000154319	3362	3.17717445448167E-10	1.87281377454871E-10	0.591172209844952	0.348411306927458	0.060416482722593
Schmiedel_2018_monocyte_CD16_naive	ENSG00000154328	3362	2.54208848986788E-10	1.05651268744972E-10	0.473002692079677	0.196253028225778	0.330744279334684
Schmiedel_2018_monocyte_CD16_naive	ENSG00000164733	3362	2.67736408415127E-11	2.66947110391084E-11	0.049817322431085	0.048769045268433	0.901413632247013
Schmiedel_2018_monocyte_CD16_naive	ENSG00000171044	3362	3.73816342813727E-10	1.20020502613461E-10	0.695554608736151	0.223239189871833	0.081206200898178
Schmiedel_2018_monocyte_CD16_naive	ENSG00000246477	3362	3.75665298658639E-10	1.26037533492743E-10	0.698994933869069	0.234449642115495	0.066555423513732
Schmiedel_2018_monocyte_CD16_naive	ENSG00000248896	1811	0.608185445871549	0.116054880468365	0.214616241084884	0.04093319036076	0.020210242214443
Schmiedel_2018_monocyte_CD16_naive	ENSG00000253641	727	0.910933676152306	0.072325799037792	0.014008482978936	0.001110616217239	0.001621425613727
Schmiedel_2018_monocyte_CD16_naive	ENSG00000253649	1109	0.841849139976007	0.137252215817186	0.016052020937104	0.00261483502021	0.002231788249493
Schmiedel_2018_monocyte_CD16_naive	ENSG00000253678	748	0.919555942909031	0.063568458735394	0.014392568168476	0.000993461725986	0.001489568461113
Schmiedel_2018_monocyte_CD16_naive	ENSG00000254093	2413	2.1581781914448E-09	5.26535747844476E-10	0.748698388603207	0.18259297681922	0.068708631892859
Schmiedel_2018_monocyte_CD16_naive	ENSG00000254936	3355	3.66157642919923E-10	1.41179025970149E-10	0.681342215443171	0.26264840821199	0.056009375837501
Schmiedel_2018_monocyte_CD16_naive	ENSG00000255046	3362	3.81781472329325E-10	1.24752491085899E-10	0.710375208879133	0.232067580693294	0.05755720992104
Schmiedel_2018_monocyte_CD16_naive	ENSG00000255310	3355	3.81142150993026E-10	1.24229268386537E-10	0.709225227378788	0.231104820485836	0.059669951630005
Schmiedel_2018_monocyte_CD16_naive	ENSG00000269899	3362	3.38091776920045E-10	1.67496372195772E-10	0.629082430806705	0.311598734289856	0.05931883439785
Schmiedel_2018_monocyte_CD16_naive	ENSG00000269918	3355	3.80655016763995E-10	1.24481455070484E-10	0.708318773229205	0.231573649137494	0.060107577128164
Schmiedel_2018_monocyte_CD16_naive	ENSG00000272505	785	0.90853489439629	0.074344657837526	0.014506342499818	0.001185613498887	0.001428491767479
Schmiedel_2018_monocyte_CD16_naive	ENSG00000280273	3362	3.80619664406065E-10	1.27487801680881E-10	0.708213449846859	0.237160063886845	0.054626485758189
Schmiedel_2018_monocyte_CD16_naive	ENSG00000154359	1443	4.45228349535275E-10	5.70511035880385E-11	0.823176876570143	0.105409626301268	0.071413496626311
Schmiedel_2018_monocyte_CD16_naive	ENSG00000254813	1101	4.0275133952045E-10	4.75700402075306E-11	0.736116508392949	0.086767577910426	0.177115913246304
Schmiedel_2018_monocyte_naive	ENSG00000079459	3362	3.3676083407935E-10	1.15653991885567E-10	0.626605964904113	0.215037336644988	0.158356697998484
Schmiedel_2018_monocyte_naive	ENSG00000104643	3362	3.78321399221011E-10	1.23331144543091E-10	0.7039371013878	0.229413810064585	0.066649088045962
Schmiedel_2018_monocyte_naive	ENSG00000154328	3362	3.0234949635279E-10	1.63867851331885E-10	0.562577291442899	0.304773868515068	0.132648839575815
Schmiedel_2018_monocyte_naive	ENSG00000164733	3362	6.36567341744295E-14	5.34224779091825E-10	0.000118445155444	0.994018379857455	0.005863174452814
Schmiedel_2018_monocyte_naive	ENSG00000246477	3362	3.48955723538371E-10	1.50583746911768E-10	0.649296817589696	0.280118393512718	0.070584788398047
Schmiedel_2018_monocyte_naive	ENSG00000248896	1811	0.615359687391989	0.107879002591064	0.217147884612698	0.03804673333919	0.021566692065059
Schmiedel_2018_monocyte_naive	ENSG00000253641	727	0.920289623526557	0.063085287958861	0.014152360225958	0.000968631496752	0.001504096791873
Schmiedel_2018_monocyte_naive	ENSG00000253649	1109	0.891281870096444	0.088536534192182	0.016994583186314	0.001686676598711	0.001500335926349
Schmiedel_2018_monocyte_naive	ENSG00000253678	748	0.825022618324274	0.15817201516426	0.012912965618168	0.002474234923058	0.00141816597024
Schmiedel_2018_monocyte_naive	ENSG00000254093	2413	2.18453997083251E-09	5.2566983900153E-10	0.757843612026615	0.182301436142546	0.059854949120628
Schmiedel_2018_monocyte_naive	ENSG00000255046	3362	3.77511624655259E-10	1.30789656941254E-10	0.702430365681686	0.243304138730281	0.054265495079733
Schmiedel_2018_monocyte_naive	ENSG00000255310	3355	3.52507088690295E-10	1.20649399438626E-10	0.655941410514797	0.224383433532542	0.119675155479506
Schmiedel_2018_monocyte_naive	ENSG00000269899	3362	3.02611565837082E-10	1.22245389779971E-10	0.563064920304271	0.22725052657182	0.209684552699051
Schmiedel_2018_monocyte_naive	ENSG00000269918	3355	3.78246035149848E-10	1.17307749752815E-10	0.703836166074386	0.218207045999512	0.077956787430548
Schmiedel_2018_monocyte_naive	ENSG00000272505	785	0.890979229829474	0.090745160688075	0.014226035728346	0.001446301320292	0.002603272433813
Schmiedel_2018_monocyte_naive	ENSG00000280273	3362	3.84456119003504E-10	1.21847362247868E-10	0.7153518848772	0.226661620615524	0.057986494000973
Schmiedel_2018_monocyte_naive	ENSG00000154359	1443	4.373643027443E-10	5.68929222151146E-11	0.808637143237004	0.105102319788357	0.086260536480382
Schmiedel_2018_monocyte_naive	ENSG00000254813	1101	4.57802697417295E-10	4.70043676860983E-11	0.836734953028211	0.085833371406333	0.077431675060648
Schmiedel_2018_NK-cell_naive	ENSG00000079459	3362	2.77738276632772E-11	4.36550301368439E-11	0.051678355440608	0.080360315577452	0.867961328910511
Schmiedel_2018_NK-cell_naive	ENSG00000104643	3362	3.89361642867477E-10	1.17514208652786E-10	0.724479521475881	0.21860005108262	0.056920426934622
Schmiedel_2018_NK-cell_naive	ENSG00000136573	3362	3.76325648370728E-10	1.20837649864744E-10	0.700223636932623	0.224765839504053	0.075010523066162
Schmiedel_2018_NK-cell_naive	ENSG00000154319	3362	3.76777852942254E-10	1.20000589189953E-10	0.701065047373506	0.223207616120477	0.075727336009239
Schmiedel_2018_NK-cell_naive	ENSG00000154328	3362	8.59720397017314E-26	5.37436367924946E-10	1.5996691847896E-16	0.999999999461991	5.70776673905157E-13
Schmiedel_2018_NK-cell_naive	ENSG00000164733	3362	3.50057905213151E-10	1.43140207095806E-10	0.651347630932385	0.26625649662143	0.082395871952986
Schmiedel_2018_NK-cell_naive	ENSG00000171044	3362	3.5933650942963E-10	1.470589344072E-10	0.668612194265367	0.273572595951546	0.057815209276692
Schmiedel_2018_NK-cell_naive	ENSG00000177710	3362	3.18799307196068E-10	1.27403898370634E-10	0.59318521419651	0.236888646570014	0.169926138787273
Schmiedel_2018_NK-cell_naive	ENSG00000246477	3362	3.54403553065892E-10	1.48154457200462E-10	0.659433514415079	0.275603871806662	0.064962613275701
Schmiedel_2018_NK-cell_naive	ENSG00000248896	1811	0.60800827910413	0.115981404268649	0.214553722545634	0.040906922679097	0.02054967140249
Schmiedel_2018_NK-cell_naive	ENSG00000253641	727	0.924461094293087	0.059140526082444	0.014216509766983	0.000908198746783	0.001273671110702
Schmiedel_2018_NK-cell_naive	ENSG00000253649	1109	0.891414750603497	0.088341261239602	0.016997116895242	0.001682889571435	0.001563981690223
Schmiedel_2018_NK-cell_naive	ENSG00000253678	748	0.909377523507408	0.07354394366956	0.01423325910608	0.001149388211993	0.001695885504959
Schmiedel_2018_NK-cell_naive	ENSG00000254093	2413	2.17266466406603E-09	5.3509596075996E-10	0.75372392298728	0.18557062246964	0.060705451835321
Schmiedel_2018_NK-cell_naive	ENSG00000254556	3359	3.82749260050746E-10	1.24615700899184E-10	0.712176491038489	0.231814779428516	0.05600872902563
Schmiedel_2018_NK-cell_naive	ENSG00000254839	3355	3.75207898077815E-10	1.2138774550521E-10	0.6981828331903	0.225800998963699	0.076016167349405
Schmiedel_2018_NK-cell_naive	ENSG00000254936	3355	3.83056381910964E-10	1.23719606086803E-10	0.712787207743576	0.230159062566316	0.057053729183333
Schmiedel_2018_NK-cell_naive	ENSG00000255046	3362	3.80698052370173E-10	1.27133431866391E-10	0.70835930518666	0.236500179119877	0.055140515185633
Schmiedel_2018_NK-cell_naive	ENSG00000255052	3362	3.78811449277092E-10	1.28790673249005E-10	0.704848930368987	0.239583356755991	0.055567712367419
Schmiedel_2018_NK-cell_naive	ENSG00000255310	3355	1.34577861265812E-12	5.34918148375546E-10	0.002504210410938	0.995367826324035	0.002127962728763
Schmiedel_2018_NK-cell_naive	ENSG00000255495	3362	3.67338297541552E-10	1.40834316653353E-10	0.683501004523056	0.26199385068498	0.054505144283792
Schmiedel_2018_NK-cell_naive	ENSG00000269899	3362	3.72714887520882E-10	1.31576913794476E-10	0.693505146961717	0.24476150820836	0.061733344325633
Schmiedel_2018_NK-cell_naive	ENSG00000269918	3355	1.87959687514266E-10	3.25011237614637E-10	0.349753370935324	0.604731910968194	0.04551471758351
Schmiedel_2018_NK-cell_naive	ENSG00000269954	3362	3.8408033641619E-10	1.2195853219752E-10	0.714652671706043	0.226867980063258	0.058479347724661
Schmiedel_2018_NK-cell_naive	ENSG00000270076	3362	3.81502002254236E-10	1.25132288304554E-10	0.709855202992637	0.232774450694462	0.057370345806265
Schmiedel_2018_NK-cell_naive	ENSG00000272505	785	0.901878093541939	0.08113266248359	0.014400055076251	0.001294129251702	0.001295059646519
Schmiedel_2018_NK-cell_naive	ENSG00000280273	3362	3.56036318681941E-10	1.45389817281797E-10	0.662471577547044	0.270457638522957	0.067070783428574
Schmiedel_2018_NK-cell_naive	ENSG00000227888	3161	3.804570637089E-10	1.17016120628446E-10	0.707608085682542	0.21756222060807	0.074829693211914
Schmiedel_2018_NK-cell_naive	ENSG00000154359	1443	4.45344403663608E-10	6.0613084244677E-11	0.823391447531255	0.112002132861757	0.06460641910103
Schmiedel_2018_Tfh_memory	ENSG00000079459	3361	1.38804965803855E-37	5.37098556319509E-10	2.58272412485155E-28	0.999370964622374	0.000629034840527
Schmiedel_2018_Tfh_memory	ENSG00000104643	3361	3.87591980553291E-10	1.1884526622747E-10	0.721186848738933	0.22107594806029	0.057737202694339
Schmiedel_2018_Tfh_memory	ENSG00000136573	3361	1.11130813894597E-14	5.37422936018291E-10	2.06779514261435E-05	0.999975158154964	4.1633561749268E-06
Schmiedel_2018_Tfh_memory	ENSG00000154328	3361	3.49181936404517E-14	5.37273496176366E-10	6.49717829539841E-05	0.999696863580008	0.000238164099729
Schmiedel_2018_Tfh_memory	ENSG00000164733	3361	2.1493592892863E-10	2.72277889147188E-10	0.399928205541139	0.50653002814147	0.093541765830176
Schmiedel_2018_Tfh_memory	ENSG00000171044	3361	3.781293580813E-10	1.24851890128548E-10	0.703579882589531	0.232245950187175	0.064174166720311
Schmiedel_2018_Tfh_memory	ENSG00000177710	3361	3.79828040279112E-10	1.24547113219347E-10	0.706740596233554	0.231681452371799	0.061577950890272
Schmiedel_2018_Tfh_memory	ENSG00000246477	3361	3.42553881792937E-10	1.41637023793314E-10	0.637385103223441	0.263442810151073	0.099172086141293
Schmiedel_2018_Tfh_memory	ENSG00000248896	1810	0.623479942387354	0.10038468815484	0.220001555350037	0.035401076411173	0.020732737696596
Schmiedel_2018_Tfh_memory	ENSG00000253641	726	0.911907941672536	0.071414579790472	0.01400601086869	0.001095281660074	0.001576186008228
Schmiedel_2018_Tfh_memory	ENSG00000253649	1108	0.876322890946134	0.103011876454118	0.016692593411979	0.001960204218298	0.002012434969472
Schmiedel_2018_Tfh_memory	ENSG00000253678	747	0.922525529304272	0.060862782021647	0.014421396505814	0.000950198412931	0.001240093755337
Schmiedel_2018_Tfh_memory	ENSG00000254093	2412	2.10105858672985E-09	5.78722433051092E-10	0.728883061309109	0.200695507382081	0.070421428629027
Schmiedel_2018_Tfh_memory	ENSG00000254556	3358	3.42245156757733E-10	1.65560022181284E-10	0.636811140177062	0.308000205005023	0.055188654310109
Schmiedel_2018_Tfh_memory	ENSG00000254839	3354	3.88955894499615E-10	1.18421681323774E-10	0.723765070002119	0.220301895926282	0.055933033564222
Schmiedel_2018_Tfh_memory	ENSG00000254936	3354	3.71051669078924E-10	1.37070115105657E-10	0.690449074157369	0.2550040931256	0.05454683220891
Schmiedel_2018_Tfh_memory	ENSG00000255046	3361	3.75986495550769E-10	1.31710402514426E-10	0.699592688960117	0.245016269109852	0.055391041422333
Schmiedel_2018_Tfh_memory	ENSG00000255052	3361	3.71487046791815E-10	1.18392399620866E-10	0.691220629076679	0.22020246594766	0.088576904485781
Schmiedel_2018_Tfh_memory	ENSG00000255310	3354	3.24322197095207E-11	9.93639913746913E-11	0.060349536027943	0.184139967860281	0.755510495979978
Schmiedel_2018_Tfh_memory	ENSG00000255495	3361	3.71680377476815E-10	1.2054245892779E-10	0.691580356714183	0.22420741519275	0.084212227600846
Schmiedel_2018_Tfh_memory	ENSG00000269899	3361	2.49361261508204E-10	1.05253376364381E-10	0.46398292897585	0.19550293626672	0.340514134402816
Schmiedel_2018_Tfh_memory	ENSG00000269918	3354	7.55276262602642E-11	3.98168653730868E-10	0.140541018867136	0.740789406676954	0.118669573982214
Schmiedel_2018_Tfh_memory	ENSG00000269954	3361	6.84159166033476E-11	4.55431204038214E-10	0.127300516456299	0.847389010093848	0.025310472926006
Schmiedel_2018_Tfh_memory	ENSG00000270076	3361	3.81665163214416E-10	1.20883357932658E-10	0.710158904575658	0.22486095317603	0.064980141745764
Schmiedel_2018_Tfh_memory	ENSG00000272505	784	0.916926325975177	0.066128549417352	0.014622783211721	0.001053323281007	0.001269018114743
Schmiedel_2018_Tfh_memory	ENSG00000280273	3361	3.863374538753E-10	1.21234676831285E-10	0.718852568911297	0.225524003935679	0.055623426645453
Schmiedel_2018_Tfh_memory	ENSG00000227888	3160	3.69402146469662E-10	1.1806976563374E-10	0.68704727828558	0.219503301443002	0.093449419783947
Schmiedel_2018_Tfh_memory	ENSG00000283674	1723	4.29103658560858E-10	7.72501835968542E-11	0.794928590416439	0.143046471881525	0.062024937195681
Schmiedel_2018_Tfh_memory	ENSG00000154359	1443	4.43666831844711E-10	6.27322861766956E-11	0.820289806920222	0.115921114958568	0.063789077614812
Schmiedel_2018_Th1_memory	ENSG00000079459	3361	6.22078858317489E-26	5.3706996168789E-10	1.15749322485123E-16	0.999317705741851	0.000682293721077
Schmiedel_2018_Th1_memory	ENSG00000104643	3361	3.80276287950347E-10	1.24829302381229E-10	0.707574644257488	0.232207878178806	0.0602174770586
Schmiedel_2018_Th1_memory	ENSG00000136573	3361	1.21775264396274E-15	5.37434933184709E-10	2.26585490904459E-06	0.999997485025511	2.48582143032864E-07
Schmiedel_2018_Th1_memory	ENSG00000154328	3361	1.78462903951274E-25	5.37436284400363E-10	3.3206337018039E-16	0.999999999461721	8.395690722665E-13
Schmiedel_2018_Th1_memory	ENSG00000164733	3361	3.11228340256785E-11	5.01673689858721E-10	0.057909811660094	0.933448410063135	0.008641777743973
Schmiedel_2018_Th1_memory	ENSG00000171044	3361	3.83923581651077E-10	1.20884008947657E-10	0.7143611114251	0.224866372136128	0.060772515933964
Schmiedel_2018_Th1_memory	ENSG00000177710	3361	3.81362571932522E-10	1.25752103855654E-10	0.709595877309889	0.233928663688318	0.056475458494677
Schmiedel_2018_Th1_memory	ENSG00000246477	3361	3.71744437656242E-10	1.20933610341395E-10	0.691699552572838	0.224936072881154	0.08336437405333
Schmiedel_2018_Th1_memory	ENSG00000248896	1810	0.609035416999972	0.114693222649923	0.214904650324754	0.040449811437071	0.020916898588279
Schmiedel_2018_Th1_memory	ENSG00000253641	726	0.91057406008526	0.072372792544959	0.013985523756828	0.001109617046858	0.001958006566095
Schmiedel_2018_Th1_memory	ENSG00000253649	1108	0.886118429393167	0.093553788934646	0.016879183243463	0.001780386527248	0.001668211901475
Schmiedel_2018_Th1_memory	ENSG00000253678	747	0.915594809981317	0.067511251702629	0.014313051914524	0.001053843782882	0.001527042618648
Schmiedel_2018_Th1_memory	ENSG00000254093	2412	2.17697440040071E-09	5.16888932788983E-10	0.755219190639185	0.179249595967367	0.065531210699585
Schmiedel_2018_Th1_memory	ENSG00000254556	3358	3.87005880098988E-10	1.17636021189347E-10	0.72009683963335	0.21882274394309	0.061080415918918
Schmiedel_2018_Th1_memory	ENSG00000254839	3354	3.70062403477366E-10	1.24686268413476E-10	0.688608259048286	0.23193545096028	0.079456289496686
Schmiedel_2018_Th1_memory	ENSG00000254936	3354	3.69443952586102E-10	1.31510589456304E-10	0.687457452082923	0.244645635727567	0.067896911688556
Schmiedel_2018_Th1_memory	ENSG00000255046	3361	3.69691012827341E-10	1.28688952372792E-10	0.687878774394293	0.239376946855098	0.072744278252231
Schmiedel_2018_Th1_memory	ENSG00000255052	3361	3.15313080305963E-10	1.2007666480753E-10	0.586698533925827	0.223234864368674	0.190066601270107
Schmiedel_2018_Th1_memory	ENSG00000255310	3354	1.51880358815394E-11	5.17602444221253E-10	0.028261738691835	0.963140629756346	0.008597631019029
Schmiedel_2018_Th1_memory	ENSG00000255495	3361	3.59233495870521E-10	1.47960952541259E-10	0.668420622321702	0.275252499035434	0.05632687813567
Schmiedel_2018_Th1_memory	ENSG00000269899	3361	2.89895202891621E-10	1.06647775087862E-10	0.539403853349842	0.198175567562446	0.26242057869117
Schmiedel_2018_Th1_memory	ENSG00000269918	3354	2.34963059157651E-10	2.59395576754196E-10	0.437216808805344	0.482600399821882	0.080182790878416
Schmiedel_2018_Th1_memory	ENSG00000269954	3361	2.62666574298646E-12	5.34558098838037E-10	0.004887399339818	0.994644132327487	0.00046846779551
Schmiedel_2018_Th1_memory	ENSG00000270076	3361	3.77615917642116E-10	1.29305593733306E-10	0.702624531315696	0.240540231647359	0.056835236530025
Schmiedel_2018_Th1_memory	ENSG00000272505	784	0.910140809086784	0.07236972736004	0.014514570436466	0.001152301577763	0.001822591538947
Schmiedel_2018_Th1_memory	ENSG00000280273	3361	3.74075322888398E-10	1.28575826951189E-10	0.696036597351091	0.239174411290229	0.064788990856029
Schmiedel_2018_Th1_memory	ENSG00000227888	3160	3.55063947126663E-10	1.14942615631878E-10	0.660379807811277	0.213654630961559	0.125965560757156
Schmiedel_2018_Th1_memory	ENSG00000283674	1723	4.34423552286383E-10	7.02433010067357E-11	0.804783867890837	0.130062863917612	0.065153267686884
Schmiedel_2018_Th1_memory	ENSG00000154359	1443	4.42154810871734E-10	6.29692377739798E-11	0.817494251104554	0.116356851851036	0.066148896539285
Schmiedel_2018_Th1-17_memory	ENSG00000079459	3361	7.75326482925906E-48	5.37098556319505E-10	1.44263888578647E-38	0.999370964622374	0.000629034840527
Schmiedel_2018_Th1-17_memory	ENSG00000104643	3361	3.75056764052124E-10	1.24875507032549E-10	0.697862750872325	0.232284214955352	0.069853033672389
Schmiedel_2018_Th1-17_memory	ENSG00000136573	3361	8.36690964156303E-23	5.37436284400141E-10	1.55681889740559E-13	0.999999999461316	1.09438037041591E-12
Schmiedel_2018_Th1-17_memory	ENSG00000154328	3361	7.08901517466198E-13	4.99860778958223E-10	0.001319042903617	0.930015128657342	0.068665827938473
Schmiedel_2018_Th1-17_memory	ENSG00000164733	3361	3.50739959507731E-11	4.97799695876664E-10	0.065261682082048	0.926240268656935	0.008498048728142
Schmiedel_2018_Th1-17_memory	ENSG00000171044	3361	3.77302927877924E-10	1.29689711447178E-10	0.702042155742797	0.241255086457066	0.056702757293145
Schmiedel_2018_Th1-17_memory	ENSG00000177710	3361	3.72894343413149E-10	1.25730824440067E-10	0.693839165750558	0.233873257266421	0.072287576484396
Schmiedel_2018_Th1-17_memory	ENSG00000246477	3361	1.43491900959701E-12	2.04065380749329E-10	0.002669933256229	0.379083285405456	0.618246781132815
Schmiedel_2018_Th1-17_memory	ENSG00000248896	1810	0.611362476369653	0.112240656143155	0.215725778072283	0.03958422719239	0.02108686222252
Schmiedel_2018_Th1-17_memory	ENSG00000253641	726	0.908989967077306	0.07456503365658	0.013961193643148	0.001143905825229	0.001339899797737
Schmiedel_2018_Th1-17_memory	ENSG00000253649	1108	0.893302646088154	0.086585307429015	0.017016031441213	0.001647867815299	0.001448147226319
Schmiedel_2018_Th1-17_memory	ENSG00000253678	747	0.91861009630608	0.064679606765765	0.014360188430844	0.001009764742641	0.00134034375467
Schmiedel_2018_Th1-17_memory	ENSG00000254093	2412	2.19763322863284E-09	4.94384049585861E-10	0.76238599220293	0.171441734172262	0.06617227093279
Schmiedel_2018_Th1-17_memory	ENSG00000254556	3358	3.78668406665834E-10	1.2825694358018E-10	0.704583410565541	0.23858921001333	0.056827378914202
Schmiedel_2018_Th1-17_memory	ENSG00000254839	3354	3.61854536010595E-10	1.44965730479709E-10	0.673335144909476	0.269693747553589	0.056971107030116
Schmiedel_2018_Th1-17_memory	ENSG00000254936	3354	3.75565302445594E-10	1.23387063912043E-10	0.698847996029462	0.229525734801133	0.071626268670454
Schmiedel_2018_Th1-17_memory	ENSG00000255046	3361	3.70971041918193E-10	1.29950505438332E-10	0.6902605061964	0.241729034400794	0.068010458901883
Schmiedel_2018_Th1-17_memory	ENSG00000255052	3361	3.73175698104987E-10	1.35237961942634E-10	0.694362678397274	0.251581283434681	0.054056037659633
Schmiedel_2018_Th1-17_memory	ENSG00000255310	3354	1.05173841417697E-10	2.83880748772022E-10	0.195706386694563	0.527966007612576	0.276327605303808
Schmiedel_2018_Th1-17_memory	ENSG00000255495	3361	3.59673156306835E-10	1.41614728589027E-10	0.669238692200566	0.263433169732251	0.067328137565895
Schmiedel_2018_Th1-17_memory	ENSG00000269899	3361	3.76456824804788E-10	1.18971867232348E-10	0.700467823868975	0.221291008773249	0.078241166862348
Schmiedel_2018_Th1-17_memory	ENSG00000269918	3354	8.25861610358699E-12	5.24558331573403E-10	0.015367546672671	0.976084121661287	0.008548331133226
Schmiedel_2018_Th1-17_memory	ENSG00000269954	3361	8.0824786686867E-15	5.37426812272616E-10	1.50389523352596E-05	0.999982372220952	2.58828927432227E-06
Schmiedel_2018_Th1-17_memory	ENSG00000270076	3361	3.77864714627009E-10	1.21178975679832E-10	0.703087464303252	0.225404476969108	0.071508058228596
Schmiedel_2018_Th1-17_memory	ENSG00000272505	784	0.91421844510629	0.068739174846474	0.014579598984388	0.001094857611205	0.001367923451644
Schmiedel_2018_Th1-17_memory	ENSG00000280273	3361	3.51196952039567E-10	1.34135219478853E-10	0.653467140281324	0.249486435935565	0.097046423297779
Schmiedel_2018_Th1-17_memory	ENSG00000227888	3160	3.70617525331622E-10	1.2547303243156E-10	0.689307749014231	0.233288607502868	0.077403642986812
Schmiedel_2018_Th1-17_memory	ENSG00000283674	1723	4.21145724370461E-10	7.0811156661803E-11	0.780186256524867	0.131091265919473	0.088722477063705
Schmiedel_2018_Th1-17_memory	ENSG00000154359	1443	4.30377809070642E-10	6.23793508701107E-11	0.795719906393344	0.115243329797188	0.089036763316712
Schmiedel_2018_Th17_memory	ENSG00000079459	3361	1.34233363562191E-40	5.37098556319505E-10	2.49766097649521E-31	0.999370964622374	0.000629034840527
Schmiedel_2018_Th17_memory	ENSG00000104643	3361	3.69346668471764E-10	1.37539919883966E-10	0.687238057782135	0.255861659372394	0.056900282338583
Schmiedel_2018_Th17_memory	ENSG00000136573	3361	1.01014481806502E-14	5.37423207361295E-10	1.87956199989053E-05	0.99997566166018	5.54218238875435E-06
Schmiedel_2018_Th17_memory	ENSG00000154328	3361	2.73010260796691E-19	5.34618128688982E-10	5.07986283349556E-10	0.994751048529004	0.005248950428392
Schmiedel_2018_Th17_memory	ENSG00000164733	3361	2.98441982016841E-10	1.91966125322067E-10	0.555306722896796	0.35710102860017	0.087592248012626
Schmiedel_2018_Th17_memory	ENSG00000171044	3361	3.71919422817396E-10	1.28408657766496E-10	0.692025144956791	0.238859035153235	0.069115819389645
Schmiedel_2018_Th17_memory	ENSG00000246477	3361	3.39532856745611E-10	1.35604668761975E-10	0.631763925172409	0.252201631157446	0.116034443195009
Schmiedel_2018_Th17_memory	ENSG00000248896	1810	0.616610620914802	0.104803535319519	0.217577641916071	0.03695699535001	0.024051206499598
Schmiedel_2018_Th17_memory	ENSG00000253641	726	0.917299002447953	0.066168529728789	0.014088812270415	0.001014854865893	0.00142880068695
Schmiedel_2018_Th17_memory	ENSG00000253649	1108	0.88807491899349	0.091617670365242	0.016916451339219	0.001743527247919	0.00164743205413
Schmiedel_2018_Th17_memory	ENSG00000253678	747	0.915112119833118	0.068120744058732	0.014305506252322	0.00106350059618	0.001398129259647
Schmiedel_2018_Th17_memory	ENSG00000254093	2412	2.19321742220678E-09	5.00351382200413E-10	0.760854094650762	0.173512414021266	0.065633488634403
Schmiedel_2018_Th17_memory	ENSG00000254556	3358	3.8664526073002E-10	1.20571460549604E-10	0.719425839833974	0.224289473754613	0.056284685904195
Schmiedel_2018_Th17_memory	ENSG00000254839	3354	3.77863717257051E-10	1.30095007630208E-10	0.70312486232827	0.24202458219289	0.054850554970879
Schmiedel_2018_Th17_memory	ENSG00000254936	3354	3.82725905841417E-10	1.2396364402565E-10	0.712172372112519	0.230613040742353	0.057214586638437
Schmiedel_2018_Th17_memory	ENSG00000255046	3361	3.33567653589735E-10	1.77530576519473E-10	0.620664557069042	0.330279545980507	0.04905589643935
Schmiedel_2018_Th17_memory	ENSG00000255052	3361	3.86599465493401E-10	1.19908993965944E-10	0.719340090177658	0.223055343670047	0.057604565645785
Schmiedel_2018_Th17_memory	ENSG00000255310	3354	4.57513735696956E-11	3.85542231071244E-10	0.0851336785549	0.717215309702489	0.197651011311319
Schmiedel_2018_Th17_memory	ENSG00000255495	3361	3.60189948303399E-10	1.39384928832919E-10	0.670200279669233	0.259281022692384	0.070518697138807
Schmiedel_2018_Th17_memory	ENSG00000269899	3361	3.7722829773347E-10	1.22323586400544E-10	0.701903292501555	0.227535184284309	0.070561522714585
Schmiedel_2018_Th17_memory	ENSG00000269918	3354	3.1101529216194E-11	4.90085474040283E-10	0.057873401042786	0.911915725522037	0.030210872913989
Schmiedel_2018_Th17_memory	ENSG00000269954	3361	2.39249654952278E-10	2.2839875783422E-10	0.445168407433514	0.424848315250411	0.129983276848427
Schmiedel_2018_Th17_memory	ENSG00000270076	3361	3.8478623287298E-10	1.22415836372093E-10	0.7159662342024	0.227721081324299	0.056312683966098
Schmiedel_2018_Th17_memory	ENSG00000272505	784	0.914026829480704	0.068831965402319	0.01457654317317	0.001096236897182	0.001468425046625
Schmiedel_2018_Th17_memory	ENSG00000280273	3361	3.73499375738048E-10	1.21888148610363E-10	0.694964940734747	0.226717215101691	0.078317843668173
Schmiedel_2018_Th17_memory	ENSG00000227888	3160	3.84357577738852E-10	1.20752972396797E-10	0.71486273211356	0.224526609050548	0.060610658330782
Schmiedel_2018_Th17_memory	ENSG00000154359	1443	4.36915426979358E-10	5.76821795944941E-11	0.807807222701758	0.106562197399016	0.085630579404628
Schmiedel_2018_Th2_memory	ENSG00000079459	3361	1.33928655752769E-33	5.37098556319502E-10	2.49199132191284E-24	0.999370964622359	0.000629034840539
Schmiedel_2018_Th2_memory	ENSG00000104643	3361	3.74004737651761E-10	1.17670316813198E-10	0.695905260411906	0.218862241212692	0.085232497883726
Schmiedel_2018_Th2_memory	ENSG00000136573	3361	4.33349302885316E-13	5.36915206723388E-10	0.000806326843257	0.999030274290553	0.000163398328841
Schmiedel_2018_Th2_memory	ENSG00000154328	3361	2.57071968068153E-16	5.35673686807212E-10	4.78330130271352E-07	0.996717076912502	0.003282444221696
Schmiedel_2018_Th2_memory	ENSG00000164733	3361	9.98000080387818E-11	4.13347349431194E-10	0.185696446038086	0.769064255551124	0.045239297897641
Schmiedel_2018_Th2_memory	ENSG00000171044	3361	3.65947498306345E-10	1.42019026486338E-10	0.680913270524086	0.264197880330034	0.054888848637913
Schmiedel_2018_Th2_memory	ENSG00000177710	3361	3.56906658867214E-10	1.44740161810049E-10	0.664091110024907	0.269249287112385	0.066659602361063
Schmiedel_2018_Th2_memory	ENSG00000246477	3361	3.62702341308882E-10	1.31108158580378E-10	0.674875053362517	0.243869818358232	0.081255127785441
Schmiedel_2018_Th2_memory	ENSG00000248896	1810	0.617381335449902	0.106008042924346	0.217849596769669	0.037384693595653	0.02137633126043
Schmiedel_2018_Th2_memory	ENSG00000253641	726	0.919401169800214	0.064260062843632	0.014121099497489	0.000985739560249	0.001231928298416
Schmiedel_2018_Th2_memory	ENSG00000253649	1108	0.889310125409935	0.090376550692129	0.016939980107785	0.001719879809048	0.001653463981104
Schmiedel_2018_Th2_memory	ENSG00000253678	747	0.921851732913009	0.06154761324335	0.014410863371918	0.000960915267558	0.001228875204164
Schmiedel_2018_Th2_memory	ENSG00000254093	2412	2.16920227484742E-09	5.11562864411883E-10	0.75252294470776	0.177397368877485	0.070079683733989
Schmiedel_2018_Th2_memory	ENSG00000254556	3358	3.48409898113811E-10	1.1769560999351E-10	0.64828179474834	0.218861844116151	0.132856360669404
Schmiedel_2018_Th2_memory	ENSG00000254839	3354	3.66273597435655E-10	1.41682332360905E-10	0.681558088299412	0.26358614993986	0.054855761252773
Schmiedel_2018_Th2_memory	ENSG00000254936	3354	3.78866929412767E-10	1.25833200916842E-10	0.704991629039808	0.234088187101249	0.060920183354245
Schmiedel_2018_Th2_memory	ENSG00000255020	3361	3.78320673580561E-10	1.26060430962248E-10	0.703935860599783	0.234497272112694	0.061566866783142
Schmiedel_2018_Th2_memory	ENSG00000255046	3361	3.82124688640619E-10	1.21221135252862E-10	0.711013936956787	0.225490935614316	0.063495126925552
Schmiedel_2018_Th2_memory	ENSG00000255052	3361	3.82092779105778E-10	1.24006299675548E-10	0.710954563342184	0.230678379248114	0.058367056903603
Schmiedel_2018_Th2_memory	ENSG00000255310	3354	8.07126117386004E-12	5.24467398141888E-10	0.015018918574353	0.975914395326318	0.009066685566789
Schmiedel_2018_Th2_memory	ENSG00000255495	3361	3.78858932215714E-10	1.27515248471372E-10	0.704937390735515	0.237207942422535	0.057854666335576
Schmiedel_2018_Th2_memory	ENSG00000269899	3361	3.57479493329393E-10	1.34338227897919E-10	0.665156974906937	0.249876250443424	0.084966774157822
Schmiedel_2018_Th2_memory	ENSG00000269918	3354	3.19185768404477E-10	1.848250056257E-10	0.593937547366763	0.343858237734224	0.062204214395002
Schmiedel_2018_Th2_memory	ENSG00000269954	3361	2.90934476229151E-10	2.04964094010841E-10	0.541337614368843	0.381296389088614	0.077365996046643
Schmiedel_2018_Th2_memory	ENSG00000270076	3361	3.8231179902809E-10	1.19869022002737E-10	0.71136209057574	0.222972907975115	0.065665000946965
Schmiedel_2018_Th2_memory	ENSG00000272505	784	0.919037477612199	0.063993547019991	0.014656451034141	0.001019250840591	0.001293273493078
Schmiedel_2018_Th2_memory	ENSG00000280273	3361	3.78549922553045E-10	1.25565718691433E-10	0.704362420880536	0.233576273635399	0.062061304979949
Schmiedel_2018_Th2_memory	ENSG00000227888	3160	3.68856688282981E-10	1.13786597182128E-10	0.686032786176751	0.21152809049504	0.102439122845564
Schmiedel_2018_Th2_memory	ENSG00000270154	2625	4.04385850077147E-10	9.99969426819382E-11	0.749437362979293	0.185256324044391	0.065306312471935
Schmiedel_2018_Th2_memory	ENSG00000283674	1723	4.28436384033851E-10	6.8932421709324E-11	0.793692442486697	0.127620883652283	0.07868667336365
Schmiedel_2018_Th2_memory	ENSG00000154359	1443	4.36074697964664E-10	5.90298174163172E-11	0.806252809814349	0.109054765510135	0.08469242418041
Schmiedel_2018_Treg_memory	ENSG00000079459	3361	3.96082343682429E-50	5.37098556319513E-10	7.36984745849739E-41	0.999370964622374	0.000629034840527
Schmiedel_2018_Treg_memory	ENSG00000104643	3361	3.75826666419336E-10	1.27190905664562E-10	0.699295297183665	0.236598190560372	0.064106511752945
Schmiedel_2018_Treg_memory	ENSG00000136573	3361	2.01507650342099E-14	5.37410533106435E-10	3.74942399839009E-05	0.999952073966561	1.04312560229673E-05
Schmiedel_2018_Treg_memory	ENSG00000154328	3361	1.35805244240348E-14	5.35969265803186E-10	2.52690873521445E-05	0.997267631863969	0.002707098512697
Schmiedel_2018_Treg_memory	ENSG00000164733	3361	2.33396492861526E-10	2.29274684432695E-10	0.434277512535841	0.426468868989661	0.139253618011828
Schmiedel_2018_Treg_memory	ENSG00000171044	3361	3.79685531398806E-10	1.21854409019973E-10	0.706475432000388	0.2266658955006	0.066858671997472
Schmiedel_2018_Treg_memory	ENSG00000177710	3361	3.756263595787E-10	1.30826857865775E-10	0.698922589113254	0.243369953817408	0.057707456562884
Schmiedel_2018_Treg_memory	ENSG00000246477	3361	2.3119434197488E-10	2.45734245223329E-10	0.430180001911082	0.457121493201177	0.112698504410812
Schmiedel_2018_Treg_memory	ENSG00000248896	1810	0.610898671159012	0.112593328547244	0.215562119451077	0.039708520918397	0.02123735992427
Schmiedel_2018_Treg_memory	ENSG00000253641	726	0.897355096948752	0.086022432246061	0.013782493458591	0.001319699843444	0.001520277503153
Schmiedel_2018_Treg_memory	ENSG00000253649	1108	0.886313342299845	0.093409852351671	0.016882896032363	0.001777696757682	0.001616212558438
Schmiedel_2018_Treg_memory	ENSG00000253678	747	0.92177047868116	0.061547324745556	0.014409593163714	0.000960827857263	0.001311775552307
Schmiedel_2018_Treg_memory	ENSG00000254093	2412	2.16176811222395E-09	5.31471909487293E-10	0.749943942272753	0.184308393465941	0.065747661568067
Schmiedel_2018_Treg_memory	ENSG00000254556	3358	3.81269460563675E-10	1.25743078932324E-10	0.709423157938557	0.233911856945273	0.056664984609158
Schmiedel_2018_Treg_memory	ENSG00000254936	3354	3.73315312730688E-10	1.33628102877845E-10	0.694661238645033	0.248597037796235	0.056741723051788
Schmiedel_2018_Treg_memory	ENSG00000255046	3361	3.81256324096519E-10	1.20971439516461E-10	0.709398183482678	0.225024247891497	0.065577568123596
Schmiedel_2018_Treg_memory	ENSG00000255052	3361	3.5133690006491E-10	1.58973623949757E-10	0.653727539568327	0.295749422888759	0.050523037032605
Schmiedel_2018_Treg_memory	ENSG00000255310	3354	1.78235727695308E-11	5.12777922678439E-10	0.033165918233025	0.954159133092853	0.012674948143522
Schmiedel_2018_Treg_memory	ENSG00000255495	3361	3.7589114670232E-10	1.31897214672931E-10	0.699415274722996	0.245364038173265	0.055220686595952
Schmiedel_2018_Treg_memory	ENSG00000269899	3361	3.86155162740586E-10	1.18067535641721E-10	0.718513382406949	0.219624711191601	0.061861905897226
Schmiedel_2018_Treg_memory	ENSG00000269918	3354	1.35902843437037E-10	3.63725223722133E-10	0.252886593016504	0.676745733410718	0.070367673073149
Schmiedel_2018_Treg_memory	ENSG00000269954	3361	2.55271331183437E-10	2.39376711767975E-10	0.474979711001175	0.445325125067868	0.079695163436308
Schmiedel_2018_Treg_memory	ENSG00000270076	3361	3.76199923894055E-10	1.30467508281701E-10	0.699989812022638	0.242701716176699	0.057308471293997
Schmiedel_2018_Treg_memory	ENSG00000272505	784	0.912033397005379	0.070897925752863	0.01454475269	0.001129257784882	0.001394666766877
Schmiedel_2018_Treg_memory	ENSG00000280273	3361	3.7722811664906E-10	1.21623276683638E-10	0.701902955560385	0.226230823323074	0.07186622061769
Schmiedel_2018_Treg_memory	ENSG00000227888	3160	3.8602209193512E-10	1.20772999018272E-10	0.717958545061976	0.224566992555685	0.057474461875546
Schmiedel_2018_Treg_memory	ENSG00000154359	1443	4.41667887735881E-10	5.80115216883193E-11	0.816593985282489	0.107180518775935	0.076225495441898
Schmiedel_2018_Treg_naive	ENSG00000079459	3361	9.34705368330606E-31	5.37098556318609E-10	1.73919289589902E-21	0.999370964620698	0.000629034842207
Schmiedel_2018_Treg_naive	ENSG00000104643	3361	3.77955795477596E-10	1.28015041859723E-10	0.70325693713786	0.23813714957784	0.058605912778328
Schmiedel_2018_Treg_naive	ENSG00000136573	3361	2.33582062891181E-13	5.37165936638111E-10	0.000434622800033	0.999496898773407	6.84778891591817E-05
Schmiedel_2018_Treg_naive	ENSG00000154328	3361	3.83942002781406E-14	5.37312853613436E-10	7.14395387358553E-05	0.999770175179008	0.000158384744906
Schmiedel_2018_Treg_naive	ENSG00000164733	3361	1.84937863186092E-10	1.03685689984626E-10	0.344111234121242	0.19246305308768	0.463425712502456
Schmiedel_2018_Treg_naive	ENSG00000171044	3361	3.86429679345165E-10	1.20189811903677E-10	0.719024171522605	0.223578064388144	0.057397763582631
Schmiedel_2018_Treg_naive	ENSG00000171056	1814	0.61954126906113	0.10135367345226	0.222102538187686	0.036314111633188	0.020688407665736
Schmiedel_2018_Treg_naive	ENSG00000177710	3361	3.1242105695043E-10	1.14553417180839E-10	0.581317387475689	0.212942162742535	0.205740449354802
Schmiedel_2018_Treg_naive	ENSG00000186523	3361	3.70521279643373E-10	1.2539025790293E-10	0.689423639971263	0.233234515719615	0.077341843813211
Schmiedel_2018_Treg_naive	ENSG00000226430	3361	3.62623256008057E-10	1.37694999659807E-10	0.674727900475601	0.256137980254462	0.069134118769618
Schmiedel_2018_Treg_naive	ENSG00000246477	3361	2.79772474971792E-10	1.4866334439727E-10	0.520568638444925	0.276412737759957	0.203018623366683
Schmiedel_2018_Treg_naive	ENSG00000248896	1810	0.604474066779687	0.119913010847068	0.21329512919226	0.042292561107185	0.020025232073801
Schmiedel_2018_Treg_naive	ENSG00000253641	726	0.917929744039596	0.065544943496624	0.014098499842136	0.001005284466002	0.001421528155642
Schmiedel_2018_Treg_naive	ENSG00000253649	1108	0.892104638171417	0.087788671651422	0.016993211246437	0.001670795503199	0.001442683427526
Schmiedel_2018_Treg_naive	ENSG00000253678	747	0.911113932079873	0.071782225090226	0.014243004512194	0.001120396449971	0.001740441867736
Schmiedel_2018_Treg_naive	ENSG00000254093	2412	2.21002709509573E-09	4.93891248963536E-10	0.766685576891327	0.171274908335072	0.062039512069685
Schmiedel_2018_Treg_naive	ENSG00000254556	3358	3.83428622693876E-10	1.23542293595891E-10	0.713440683010312	0.229816806586315	0.056742509896404
Schmiedel_2018_Treg_naive	ENSG00000254936	3354	3.78773258797032E-10	1.28115223312262E-10	0.704817327735437	0.238338626701637	0.056844045056037
Schmiedel_2018_Treg_naive	ENSG00000255046	3361	3.79568325207115E-10	1.23824440413971E-10	0.706257348117647	0.23033495568514	0.063407695693823
Schmiedel_2018_Treg_naive	ENSG00000255052	3361	3.80556583804306E-10	1.27481702911084E-10	0.70809618673972	0.237148624156549	0.054755188595693
Schmiedel_2018_Treg_naive	ENSG00000255310	3354	3.48012917600742E-10	1.4993570431494E-10	0.647578805800029	0.278925298219532	0.073495895482491
Schmiedel_2018_Treg_naive	ENSG00000255495	3361	3.72662940596148E-10	1.34189730236246E-10	0.693408597842153	0.249627946289307	0.056963455361688
Schmiedel_2018_Treg_naive	ENSG00000269899	3361	3.6369851164706E-10	1.29101504254388E-10	0.676728613247766	0.240134183309636	0.083137202949799
Schmiedel_2018_Treg_naive	ENSG00000269918	3354	2.97648416457305E-10	1.69515393183343E-10	0.553861067590671	0.315301637566603	0.130837294375562
Schmiedel_2018_Treg_naive	ENSG00000269954	3361	1.20832914911628E-13	5.37301409872435E-10	0.000224832074711	0.99974901420554	2.61531823271228E-05
Schmiedel_2018_Treg_naive	ENSG00000270076	3361	3.50782311036539E-10	1.43093190487028E-10	0.652695623703749	0.266170316695951	0.081134059106424
Schmiedel_2018_Treg_naive	ENSG00000272505	784	0.915482633198931	0.067376004331425	0.014599759762734	0.001073017638197	0.001468585068713
Schmiedel_2018_Treg_naive	ENSG00000280273	3361	3.82943467334941E-10	1.23614328347367E-10	0.712537426750177	0.229949898192302	0.057512674550965
Schmiedel_2018_Treg_naive	ENSG00000227888	3160	3.84249454773991E-10	1.15372909878835E-10	0.714661635315834	0.214510068100117	0.070828296084426
Schmiedel_2018_Treg_naive	ENSG00000270154	2625	4.05801088483406E-10	1.01707526391557E-10	0.752060186055252	0.18843230138654	0.059507512050699
Schmiedel_2018_Treg_naive	ENSG00000154359	1443	3.96662659577911E-10	6.66395239700125E-11	0.733384407134389	0.123065394729159	0.143550197673148
Schwartzentruber_2018_sensory_neuron	ENSG00000079459	3075	3.83751231360157E-10	1.14180112499037E-10	0.714151410647558	0.212412888108742	0.073435700745768
Schwartzentruber_2018_sensory_neuron	ENSG00000104643	3075	3.19758144535692E-10	1.38996699191189E-10	0.59506188208656	0.258522953663798	0.146415163790888
Schwartzentruber_2018_sensory_neuron	ENSG00000136574	3075	3.88394431634193E-10	1.19857921027315E-10	0.722792289828243	0.222998373649985	0.054209336013519
Schwartzentruber_2018_sensory_neuron	ENSG00000154319	3075	3.92679485457344E-10	1.14873710457214E-10	0.730766667452146	0.213721580451002	0.055511751589298
Schwartzentruber_2018_sensory_neuron	ENSG00000154328	3075	3.79021922582538E-10	1.26854081197871E-10	0.705350285702751	0.236013625394032	0.058636088397341
Schwartzentruber_2018_sensory_neuron	ENSG00000164733	3075	3.81033536945648E-10	1.19192697657407E-10	0.70909384954749	0.221745458297899	0.069160691654384
Schwartzentruber_2018_sensory_neuron	ENSG00000171044	3075	3.81569336805924E-10	1.26931482709717E-10	0.710090959640622	0.236162557270868	0.053746482580008
Schwartzentruber_2018_sensory_neuron	ENSG00000171056	1608	0.631545846282636	0.090992165372309	0.224887464668751	0.03238125073266	0.020193272943645
Schwartzentruber_2018_sensory_neuron	ENSG00000177710	3075	2.32404516200157E-10	2.74341095672568E-10	0.432498972047436	0.510484877823575	0.057016149622244
Schwartzentruber_2018_sensory_neuron	ENSG00000186523	3075	3.9281202320914E-10	1.14970645025625E-10	0.731013316881969	0.213902400719769	0.055084281890479
Schwartzentruber_2018_sensory_neuron	ENSG00000253641	694	0.90499625256433	0.080149607533654	0.012621202212586	0.001116661174027	0.001116276515404
Schwartzentruber_2018_sensory_neuron	ENSG00000253695	2198	2.26096038168764E-09	4.43728585881396E-10	0.784303975416637	0.153863064060064	0.061832957818609
Schwartzentruber_2018_sensory_neuron	ENSG00000254093	2191	2.17554985198042E-09	4.78930885696454E-10	0.754767102605812	0.166077127259769	0.079155767479939
Schwartzentruber_2018_sensory_neuron	ENSG00000254839	3074	3.79944809821003E-10	1.26535959617372E-10	0.707068015706533	0.235422822638429	0.057509161148556
Schwartzentruber_2018_sensory_neuron	ENSG00000255020	3075	3.23777101272167E-10	1.8333333332454E-10	0.602541059710336	0.341122395699675	0.056336544082877
Schwartzentruber_2018_sensory_neuron	ENSG00000255046	3075	3.71235230775119E-10	1.28587822544972E-10	0.690859447669903	0.239228798865124	0.06991175296515
Schwartzentruber_2018_sensory_neuron	ENSG00000255052	3075	3.73338914933852E-10	1.33608029771879E-10	0.694774351093643	0.248584549177189	0.05664109922222
Schwartzentruber_2018_sensory_neuron	ENSG00000255310	3074	3.39284150456994E-10	1.72425625432788E-10	0.631399521255001	0.320832111237505	0.047768366995784
Schwartzentruber_2018_sensory_neuron	ENSG00000255495	3075	3.55612400506873E-10	1.45329832840272E-10	0.661785752623165	0.270387344705207	0.067826902170685
Schwartzentruber_2018_sensory_neuron	ENSG00000269899	3075	3.6294243104723E-10	1.13063002831502E-10	0.675426755498729	0.210293130640657	0.11428011338461
Schwartzentruber_2018_sensory_neuron	ENSG00000269918	3074	2.40724322541173E-10	2.78134299487437E-10	0.447982087587074	0.517566690194491	0.034451221699576
Schwartzentruber_2018_sensory_neuron	ENSG00000269954	3075	3.97982443721628E-10	1.09849312281856E-10	0.740635339694892	0.204371820455038	0.054992839342239
Schwartzentruber_2018_sensory_neuron	ENSG00000270076	3075	3.57277298327575E-10	1.12092068846745E-10	0.664884085683946	0.208473884946809	0.126642028899875
Schwartzentruber_2018_sensory_neuron	ENSG00000272505	737	0.918749910647275	0.065728159847159	0.013258737256606	0.000947225515202	0.001315966733758
Schwartzentruber_2018_sensory_neuron	ENSG00000280273	3075	8.16068818806559E-12	5.27417178539681E-10	0.015186835911133	0.981506826461339	0.003306337091951
Schwartzentruber_2018_sensory_neuron	ENSG00000227888	2885	1.48572673717825E-10	3.70532568956146E-10	0.276373101422921	0.689225828945359	0.034401069112614
Schwartzentruber_2018_sensory_neuron	ENSG00000145002	2602	3.84087328151155E-10	1.23997179660556E-10	0.714388473753053	0.23057521216087	0.055036313577993
Schwartzentruber_2018_sensory_neuron	ENSG00000270154	2376	3.97334520003467E-10	1.09334472489487E-10	0.736500336173194	0.202601774720675	0.060897888599464
Schwartzentruber_2018_sensory_neuron	ENSG00000154359	1370	4.454404273749E-10	6.19436256068026E-11	0.823836335942686	0.114502276726417	0.06166138682351
Schwartzentruber_2018_sensory_neuron	ENSG00000250305	310	0.959697127475349	0.027522917272428	0.011473176903822	0.000328057690659	0.000978720657741
Steinberg_2020_high_grade_cartilage_naive	ENSG00000079459	3070	3.8570445651055E-10	1.11060735685967E-10	0.717306789067769	0.206466940036589	0.076226270398877
Steinberg_2020_high_grade_cartilage_naive	ENSG00000104643	3070	3.09013587876694E-10	1.65403484815806E-10	0.574682352657959	0.307488267961066	0.117829378906557
Steinberg_2020_high_grade_cartilage_naive	ENSG00000154319	3070	1.62446789702979E-11	5.19857439573944E-10	0.030210743783051	0.966792342002964	0.002996913677883
Steinberg_2020_high_grade_cartilage_naive	ENSG00000154328	3070	3.67765904885066E-10	1.33059381251741E-10	0.683945896680335	0.247386075909709	0.068668026909133
Steinberg_2020_high_grade_cartilage_naive	ENSG00000164733	3070	3.16035086288073E-11	3.08026034799156E-11	0.058774045555227	0.056399750689708	0.884826203692657
Steinberg_2020_high_grade_cartilage_naive	ENSG00000171056	1616	0.628669342382301	0.091243783223632	0.223851673923945	0.032465604758642	0.023769595711481
Steinberg_2020_high_grade_cartilage_naive	ENSG00000177710	3070	3.86762593391505E-10	1.1876464535406E-10	0.719274639725599	0.220810456116712	0.059914903652163
Steinberg_2020_high_grade_cartilage_naive	ENSG00000254093	2150	2.16944806126356E-09	5.15367298397854E-10	0.752662444240482	0.178731530943497	0.068606022131206
Steinberg_2020_high_grade_cartilage_naive	ENSG00000255046	3070	3.59233006384275E-10	1.47717048823453E-10	0.668076995189236	0.274656806179258	0.057266198124557
Steinberg_2020_high_grade_cartilage_naive	ENSG00000255495	3070	3.61513841804551E-10	1.43325775841491E-10	0.672318737030935	0.266486288011904	0.061194974452321
Steinberg_2020_high_grade_cartilage_naive	ENSG00000269899	3070	3.84611320323723E-10	1.15732767256009E-10	0.715273849092741	0.215162327510109	0.069563822896807
Steinberg_2020_high_grade_cartilage_naive	ENSG00000154359	1366	4.47935623128224E-10	5.6527286814188E-11	0.827196936124932	0.104319727929387	0.068483335441217
Steinberg_2020_high_grade_cartilage_naive	ENSG00000250305	358	0.955378452543862	0.03156823753812	0.01163916697421	0.000383558356905	0.001030584586903
Steinberg_2020_low_grade_cartilage_naive	ENSG00000079459	3074	3.77213234426808E-10	1.30422945330326E-10	0.701515308425332	0.242495661784806	0.055989029282228
Steinberg_2020_low_grade_cartilage_naive	ENSG00000104643	3074	3.66844714414863E-10	1.4125842825213E-10	0.68223264586142	0.262647619244404	0.055119734386071
Steinberg_2020_low_grade_cartilage_naive	ENSG00000154319	3074	3.63805886090132E-11	4.97107432940156E-10	0.067658124131112	0.92447845442912	0.007863420906281
Steinberg_2020_low_grade_cartilage_naive	ENSG00000154328	3074	3.88750387234317E-10	1.1606737827622E-10	0.722971314130986	0.215792915777584	0.061235769586613
Steinberg_2020_low_grade_cartilage_naive	ENSG00000164733	3074	2.85105430910995E-10	1.06331418999325E-10	0.530219531144451	0.197475577173245	0.272304891290867
Steinberg_2020_low_grade_cartilage_naive	ENSG00000171056	1617	0.62766184039029	0.09325417848666	0.223497628253555	0.033183515342145	0.02240283752735
Steinberg_2020_low_grade_cartilage_naive	ENSG00000177710	3074	3.88739012386959E-10	1.15452168233291E-10	0.722950159969825	0.214647623877738	0.062402215648243
Steinberg_2020_low_grade_cartilage_naive	ENSG00000254093	2151	2.15304742218131E-09	5.57678476416966E-10	0.746972385176178	0.193419837870554	0.059607774242541
Steinberg_2020_low_grade_cartilage_naive	ENSG00000255046	3074	2.41375449174345E-10	2.6954811193229E-10	0.448893509611734	0.501237226787452	0.049869263089889
Steinberg_2020_low_grade_cartilage_naive	ENSG00000255052	3074	3.90105665472439E-10	1.11029590147287E-10	0.725491767668791	0.206417127514453	0.068091104315621
Steinberg_2020_low_grade_cartilage_naive	ENSG00000255495	3074	3.83785361205815E-10	1.21062238775266E-10	0.713737699167776	0.225082070383047	0.061180229944329
Steinberg_2020_low_grade_cartilage_naive	ENSG00000269899	3074	3.87648929962734E-10	1.17374949931613E-10	0.720922899422615	0.218225031585101	0.06085206848726
Steinberg_2020_low_grade_cartilage_naive	ENSG00000154359	1369	4.29893737518291E-10	5.9610514639913E-11	0.793879107797719	0.109985817854529	0.096135073858248
Steinberg_2020_low_grade_cartilage_naive	ENSG00000250305	358	0.954386838728365	0.032480089951431	0.011627086359725	0.00039458644172	0.001111398518759
Steinberg_2020_synovium_naive	ENSG00000079459	3075	3.48813680271314E-10	1.26221289508381E-10	0.64870032158817	0.234621222396492	0.116678455540304
Steinberg_2020_synovium_naive	ENSG00000104643	3075	5.44717766577262E-11	4.77511777029646E-10	0.101302962108198	0.888033759407336	0.010663277952484
Steinberg_2020_synovium_naive	ENSG00000136573	3075	3.81766532614679E-10	1.17816382929993E-10	0.709983829436145	0.219036038364807	0.070980131699465
Steinberg_2020_synovium_naive	ENSG00000154319	3075	3.55566489623906E-10	1.39213534684542E-10	0.661258744168508	0.258820087137222	0.079921168199491
Steinberg_2020_synovium_naive	ENSG00000154328	3075	3.74724011884203E-10	1.32200840097609E-10	0.696886621037961	0.245800956149157	0.057312422305958
Steinberg_2020_synovium_naive	ENSG00000164733	3075	3.60499878439826E-10	1.46312163006619E-10	0.670433530286178	0.272044039414999	0.057522429792012
Steinberg_2020_synovium_naive	ENSG00000171044	3075	3.7252313038737E-10	1.32649463264132E-10	0.692793569029042	0.246632013474084	0.060574416991702
Steinberg_2020_synovium_naive	ENSG00000171056	1618	0.610071217586134	0.111787541747443	0.217263551175505	0.039789605482764	0.021088084008154
Steinberg_2020_synovium_naive	ENSG00000254093	2153	2.24321636117664E-09	4.61025329115041E-10	0.778254988759847	0.159884932635717	0.061860075900195
Steinberg_2020_synovium_naive	ENSG00000255046	3075	3.32367077888592E-10	1.18578674397868E-10	0.618114031949512	0.220363154302475	0.161522813297069
Steinberg_2020_synovium_naive	ENSG00000255310	3072	3.82817793402933E-10	1.17608789830811E-10	0.711939425165587	0.218651705116301	0.069408869217685
Steinberg_2020_synovium_naive	ENSG00000255495	3075	3.59738185883862E-10	1.42658822761429E-10	0.669016985483173	0.26524158289959	0.065741431114839
Steinberg_2020_synovium_naive	ENSG00000269899	3075	3.82174276260827E-10	1.23414194417592E-10	0.710742123761574	0.229457653178256	0.059800222554582
Steinberg_2020_synovium_naive	ENSG00000154359	1369	4.46639932224018E-10	5.7833110042788E-11	0.824805961771617	0.106731423624376	0.068462614099533
Steinberg_2020_synovium_naive	ENSG00000250305	358	0.954254837632257	0.032717202274477	0.011625478219209	0.000397581627624	0.001004900246433
TwinsUK_blood	ENSG00000079459	3058	2.12281628349056E-18	1.26928592736593E-10	3.948280207593E-09	0.235313043549807	0.764686952374985
TwinsUK_blood	ENSG00000104643	3058	3.66255479042053E-10	1.4564866178748E-10	0.68120791708194	0.270847720548126	0.04794436185803
TwinsUK_blood	ENSG00000136573	3058	6.8108406927993E-12	5.28876094566752E-10	0.012667656505928	0.983666486236432	0.003665856721955
TwinsUK_blood	ENSG00000154319	3058	2.8813481318472E-22	5.37655933908621E-10	5.3590929599669E-13	0.999999999460989	8.21999941480854E-13
TwinsUK_blood	ENSG00000154328	3058	1.33480654332707E-10	3.61948756242051E-10	0.248264077158769	0.673119116576774	0.078616805769028
TwinsUK_blood	ENSG00000164733	3058	3.1893583129179E-20	5.37655709967953E-10	5.93196896017307E-11	0.999999582531148	4.16871879104469E-07
TwinsUK_blood	ENSG00000171044	3058	3.80431371816685E-10	1.13181093676771E-10	0.707574022006955	0.210426406414445	0.081999571084987
TwinsUK_blood	ENSG00000253641	684	0.906229584867211	0.07981423123879	0.011919309781729	0.001048779605656	0.000988094506614
TwinsUK_blood	ENSG00000253649	960	0.899134410108044	0.08375195882275	0.014595972648569	0.001358416463853	0.001159241956784
TwinsUK_blood	ENSG00000253678	701	0.928663188775448	0.057026108636069	0.01240542051561	0.000760630841272	0.001144651231602
TwinsUK_blood	ENSG00000254093	2193	2.20843388850441E-09	5.30513906170084E-10	0.766144805007818	0.18399480371135	0.049860388541885
TwinsUK_blood	ENSG00000254556	3058	4.05190962622228E-10	1.05714257272771E-10	0.753625017133526	0.196570842166593	0.049804140188976
TwinsUK_blood	ENSG00000254936	3058	3.8782991309421E-10	1.20497322934215E-10	0.721334757836189	0.224061443789075	0.05460379786641
TwinsUK_blood	ENSG00000255046	3058	3.96773430798958E-10	1.11081806492702E-10	0.737969034770345	0.206548405591591	0.055482559130209
TwinsUK_blood	ENSG00000255310	3058	2.40498496766285E-10	2.67254767037603E-10	0.447309294790613	0.497018292624778	0.055672412076855
TwinsUK_blood	ENSG00000261451	457	0.950319474857376	0.044912378385136	0.003995481070018	0.000188243190105	0.000584422497364
TwinsUK_blood	ENSG00000269899	3058	3.30648156980062E-10	1.04376463575416E-10	0.614980949616071	0.193941371973172	0.191077677975732
TwinsUK_blood	ENSG00000269918	3058	3.02024705635141E-10	2.16193110665293E-10	0.56174346161625	0.402066896950347	0.036189640915185
TwinsUK_blood	ENSG00000269954	3058	1.98123784491071E-11	5.07905502717098E-10	0.03684954854752	0.944647910328672	0.018502540596089
TwinsUK_blood	ENSG00000270076	3058	3.83254832264074E-10	1.06454057803293E-10	0.71282544818455	0.197907353004529	0.089267198321212
TwinsUK_blood	ENSG00000272505	732	0.934230414463428	0.051443007470335	0.012748437034922	0.000701110328593	0.000877030702722
TwinsUK_blood	ENSG00000284957	3058	3.69108864227938E-10	1.34029193412175E-10	0.686515001044734	0.249220054054136	0.064264944397993
TwinsUK_blood	ENSG00000154359	1354	4.54289956270095E-10	5.12572150811948E-11	0.839192876167739	0.094619352057752	0.066187771268962
TwinsUK_fat	ENSG00000079459	3059	6.95229930855089E-13	5.3673339878613E-10	0.001293075464856	0.998283393573913	0.000423530423802
TwinsUK_fat	ENSG00000104643	3059	4.02703987007572E-10	1.00011574110591E-10	0.748999175796107	0.185948965871514	0.065051857829662
TwinsUK_fat	ENSG00000136573	3059	6.98914512466899E-13	5.36550052330946E-10	0.00129992850997	0.997942048443124	0.000758022509658
TwinsUK_fat	ENSG00000154328	3059	1.53922286455474E-19	5.37656109528052E-10	2.86283894402155E-10	0.999999989786289	9.38976730892521E-09
TwinsUK_fat	ENSG00000164733	3059	6.45490643432299E-13	4.03527848523634E-11	0.001200564125296	0.074128478677863	0.924670957155844
TwinsUK_fat	ENSG00000171044	3059	4.20541980445974E-10	9.64358132386772E-11	0.782176504092508	0.179324872397314	0.038498622993202
TwinsUK_fat	ENSG00000171056	1609	0.608708727459371	0.116912643831077	0.216219448424502	0.041511897031388	0.016647283253663
TwinsUK_fat	ENSG00000186523	3059	3.91700214619212E-10	1.25841296407501E-10	0.728532985454231	0.234017912482345	0.037449101545884
TwinsUK_fat	ENSG00000248896	1606	0.63863369312627	0.090005737957776	0.223266476563513	0.031449380649346	0.016644711703096
TwinsUK_fat	ENSG00000253641	684	0.927944552191372	0.058251709402841	0.012204918888692	0.000765330164187	0.000833489352908
TwinsUK_fat	ENSG00000253649	960	0.733082886302129	0.245448021571944	0.011900398469139	0.003978856280172	0.005589837376616
TwinsUK_fat	ENSG00000253678	701	0.91240466521928	0.070562504007756	0.012188233246732	0.000938693679545	0.003905903846687
TwinsUK_fat	ENSG00000253695	2200	2.31827491032252E-09	4.45339111483601E-10	0.80415315764413	0.154435890741028	0.041410948851227
TwinsUK_fat	ENSG00000254093	2194	1.30033866423051E-09	1.39950157452898E-09	0.451110275713894	0.485448185945955	0.063441535640311
TwinsUK_fat	ENSG00000255046	3059	8.57750074280982E-14	5.37565212125281E-10	0.000159535072759	0.999830917905751	9.5464838376538E-06
TwinsUK_fat	ENSG00000255052	3059	3.63329795939469E-10	1.05292004112933E-10	0.675766137114786	0.195706693844585	0.128527168572006
TwinsUK_fat	ENSG00000255310	3059	5.29337256907465E-11	4.81132304600595E-10	0.09845275486046	0.89486327317143	0.006683971434045
TwinsUK_fat	ENSG00000255495	3059	1.48979562046104E-10	3.41879537685779E-10	0.277090798162122	0.635783141455957	0.087126059891063
TwinsUK_fat	ENSG00000269899	3059	2.11411590357399E-11	4.89742822640558E-10	0.039320968264578	0.910835030110994	0.049844001113544
TwinsUK_fat	ENSG00000269918	3059	1.33653240819842E-10	3.95866878906254E-10	0.248584991572626	0.736267520655763	0.015147487242092
TwinsUK_fat	ENSG00000269954	3059	5.3239662605771E-49	5.37656114724366E-10	9.9021774548847E-40	0.999999999460442	1.9028988931815E-12
TwinsUK_fat	ENSG00000270076	3059	3.60735787071999E-10	1.51523367100584E-10	0.670941475411831	0.281774800819589	0.047283723256321
TwinsUK_fat	ENSG00000272505	732	0.883773542325669	0.101601840795946	0.012059906403218	0.001385271537145	0.001179438938022
TwinsUK_fat	ENSG00000280273	3059	4.04586725138165E-10	1.07157436181073E-10	0.752500927339549	0.199256542049892	0.048242530098816
TwinsUK_fat	ENSG00000227888	2884	2.97346266723008E-11	5.06624234253872E-10	0.055278487491439	0.941842522491568	0.002878989480634
TwinsUK_fat	ENSG00000270074	2712	3.81721852459558E-10	1.36559764788393E-10	0.710193481422709	0.254033660559626	0.035772857499382
TwinsUK_fat	ENSG00000145002	2588	3.54182934363813E-10	1.64393647772072E-10	0.658318120401428	0.305521523844421	0.036160355235574
TwinsUK_fat	ENSG00000270154	2368	4.36820642058093E-10	8.21885118999569E-11	0.809089547140837	0.152192792187938	0.038717660152218
TwinsUK_fat	ENSG00000154359	1355	4.66093767438024E-10	5.16172444219413E-11	0.86099696929353	0.095306840795601	0.043696189393159
TwinsUK_fat	ENSG00000250305	327	0.963718678324235	0.02372890870043	0.01143776278432	0.000280789433416	0.000833860757599
TwinsUK_LCL	ENSG00000079459	3059	1.12205354856658E-12	4.08983176451579E-10	0.002086935342559	0.760440524101951	0.237472540145384
TwinsUK_LCL	ENSG00000104643	3059	4.10609001182487E-10	9.34997766238723E-11	0.763701908554392	0.173840105405483	0.062457985536016
TwinsUK_LCL	ENSG00000136573	3059	4.32770145404682E-79	5.37656114725046E-10	8.0491997267256E-70	0.999999999461693	6.55780802775557E-13
TwinsUK_LCL	ENSG00000154319	3059	3.83250952990985E-75	5.37656114724908E-10	7.12817993301668E-66	0.999999999461437	8.94032216801908E-13
TwinsUK_LCL	ENSG00000154328	3059	4.16728645938443E-19	5.37656112985865E-10	7.75083988261215E-10	0.999999996224489	2.46277225833633E-09
TwinsUK_LCL	ENSG00000164733	3059	2.43100484826372E-21	5.37656114716408E-10	4.52148646760638E-12	0.99999999944562	1.22051640770651E-11
TwinsUK_LCL	ENSG00000171044	3059	4.08462535120397E-10	1.09110183539515E-10	0.759709642862347	0.202899357030476	0.037390999589606
TwinsUK_LCL	ENSG00000177710	3059	3.72595781521439E-10	1.4177002757917E-10	0.693000174491485	0.263638243854251	0.043361581139899
TwinsUK_LCL	ENSG00000186523	3059	8.85249911804827E-11	3.71177257853622E-10	0.164649836035253	0.690216693519808	0.145133469985238
TwinsUK_LCL	ENSG00000246477	3059	3.75063487726583E-10	1.28063970917077E-10	0.697589922726894	0.238125084273081	0.064284992496898
TwinsUK_LCL	ENSG00000248896	1606	0.651867587200578	0.075523893940237	0.227893048780086	0.026384838944604	0.018330631134495
TwinsUK_LCL	ENSG00000253641	684	0.938079218002939	0.048111592758174	0.01233821648056	0.00063195535143	0.000839017406897
TwinsUK_LCL	ENSG00000253649	960	0.881941250338255	0.100917226171494	0.014316869894942	0.001637038056184	0.001187615539126
TwinsUK_LCL	ENSG00000253695	2200	2.13552791161401E-09	5.19835971558788E-10	0.740762670430087	0.180239451901872	0.078997875012677
TwinsUK_LCL	ENSG00000254093	2194	2.35208447000586E-09	4.20499315589945E-10	0.8159793313495	0.145840403071894	0.038180262806021
TwinsUK_LCL	ENSG00000254556	3059	3.97516430765371E-10	1.1843455290626E-10	0.739350710732036	0.22023896453805	0.040410324213962
TwinsUK_LCL	ENSG00000254839	3059	4.14418004419459E-10	9.54763959583622E-11	0.77078636854769	0.177527240533529	0.051686390408888
TwinsUK_LCL	ENSG00000254936	3059	3.7660871936783E-10	1.43863336964097E-10	0.700463937544349	0.267543010648291	0.031993051286887
TwinsUK_LCL	ENSG00000255046	3059	4.09812922289061E-10	1.04996869891409E-10	0.762221261592152	0.195243758544132	0.042534979348906
TwinsUK_LCL	ENSG00000255052	3059	4.07936869404519E-10	9.64325671835529E-11	0.758731944104352	0.179295360907047	0.061972694484231
TwinsUK_LCL	ENSG00000255310	3059	1.211209895666E-20	5.37656114680409E-10	2.25275945319327E-11	0.999999999378616	6.12027323794256E-11
TwinsUK_LCL	ENSG00000269899	3059	3.59605271813067E-10	1.47738362054338E-10	0.668838801923403	0.274725824008653	0.0564353735606
TwinsUK_LCL	ENSG00000269918	3059	1.08613823503307E-20	5.37656114706021E-10	2.02013555635622E-11	0.999999999426301	1.58450466345496E-11
TwinsUK_LCL	ENSG00000269954	3059	3.4695472268152E-73	5.3765611472503E-10	6.45309730499732E-64	0.999999999461664	6.67247529005875E-13
TwinsUK_LCL	ENSG00000270076	3059	3.71644551628163E-10	1.47560061130241E-10	0.691230958320197	0.274416280291579	0.034352760869018
TwinsUK_LCL	ENSG00000272505	732	0.93224447951003	0.053167737931911	0.012721337117902	0.000724380835121	0.001142064605036
TwinsUK_LCL	ENSG00000280273	3059	4.02403416097375E-10	1.04368981236629E-10	0.748440136473753	0.194060968881163	0.057498894138311
TwinsUK_LCL	ENSG00000284957	3059	3.11028194526431E-29	5.37656114719449E-10	5.7848908594309E-20	0.999999999451276	1.10637274647395E-11
TwinsUK_LCL	ENSG00000154359	1355	4.69016587832138E-10	4.57108637279117E-11	0.866396182235066	0.084390695504054	0.049213121746153
TwinsUK_skin	ENSG00000079459	3059	3.83530395276681E-10	1.05696753415983E-10	0.713337734969056	0.19649785991858	0.090164404623137
TwinsUK_skin	ENSG00000104643	3059	4.00399742540484E-10	1.1700476741106E-10	0.744713454118738	0.217582377038994	0.037704168324864
TwinsUK_skin	ENSG00000136573	3059	7.13489160051813E-12	5.27781674287831E-10	0.013270362600314	0.981629181289049	0.005100455575722
TwinsUK_skin	ENSG00000154319	3059	5.63129270994717E-15	5.37650165426123E-10	1.04737815728101E-05	0.999988933620392	5.92060376606091E-07
TwinsUK_skin	ENSG00000154328	3059	5.79715162781265E-15	5.37650018429449E-10	1.07822667052837E-05	0.999988660252731	5.56942906989949E-07
TwinsUK_skin	ENSG00000164733	3059	1.39102105710811E-28	3.70858401696858E-11	2.58719471101094E-19	0.068044922770999	0.931955077191917
TwinsUK_skin	ENSG00000171044	3059	3.15124905237347E-10	1.94113096378787E-10	0.586108660233257	0.360982874367345	0.052908464890161
TwinsUK_skin	ENSG00000171056	1609	0.637378193187061	0.084785132053176	0.226403130350896	0.030095191376468	0.0213383530324
TwinsUK_skin	ENSG00000177710	3059	3.70835580294141E-10	1.47784198604261E-10	0.689726332386574	0.274832070326321	0.035441596768485
TwinsUK_skin	ENSG00000183638	1562	0.648093408487128	0.082812917143474	0.223075315573251	0.028486874490823	0.017531484305323
TwinsUK_skin	ENSG00000184608	3059	4.19993400946642E-10	9.65875861291682E-11	0.781156187417941	0.179606419807362	0.039237392258115
TwinsUK_skin	ENSG00000186523	3059	3.63632286695403E-10	1.47118523315748E-10	0.676328747206045	0.273579313935309	0.050091938347894
TwinsUK_skin	ENSG00000205884	3059	3.37095268751435E-10	1.83547191789291E-10	0.626971886560548	0.341352317920673	0.031675794998137
TwinsUK_skin	ENSG00000246477	3059	4.21331260209946E-10	9.60214538622012E-11	0.783644505184527	0.17855489309413	0.037800601203992
TwinsUK_skin	ENSG00000248896	1606	0.618816525815358	0.106670225543971	0.216338390606573	0.037271029979655	0.020903828054444
TwinsUK_skin	ENSG00000253641	684	0.939577289565537	0.046705199671866	0.012357920073698	0.000613550549381	0.000746040139518
TwinsUK_skin	ENSG00000253649	960	0.916300443002856	0.066713444186571	0.014874635041867	0.001081953838393	0.001029523930314
TwinsUK_skin	ENSG00000253678	701	0.928402809065116	0.057093417976523	0.012401942268771	0.000761334138594	0.001340496550996
TwinsUK_skin	ENSG00000254093	2194	2.28702020732327E-09	3.96135505326544E-10	0.793407398140674	0.137357115007122	0.069235484169047
TwinsUK_skin	ENSG00000254556	3059	4.17778216792893E-10	9.99944981356862E-11	0.777036111235621	0.1859452390491	0.037018649197505
TwinsUK_skin	ENSG00000254839	3059	3.82531712130835E-10	9.91772806922857E-11	0.711480259311369	0.184358133013258	0.104161607193664
TwinsUK_skin	ENSG00000254936	3059	4.08402935854461E-10	1.07643921925557E-10	0.759598792703163	0.200169379706238	0.040231827074551
TwinsUK_skin	ENSG00000255020	3059	3.9887396775265E-10	1.17287952594134E-10	0.741875627587566	0.218106766777643	0.04001760511863
TwinsUK_skin	ENSG00000255046	3059	2.04924984477474E-11	5.1447461720743E-10	0.038114508280439	0.956879148492203	0.005006342692391
TwinsUK_skin	ENSG00000255052	3059	3.54617876654887E-10	1.16735634064651E-10	0.659562621445021	0.21699607208689	0.123441305996736
TwinsUK_skin	ENSG00000255310	3059	7.24466984576874E-11	4.26751685344109E-10	0.134745418929604	0.793654488809184	0.071600091762013
TwinsUK_skin	ENSG00000255495	3059	1.51717927199159E-10	3.59673284946176E-10	0.282183951716194	0.668916401597535	0.04889964617488
TwinsUK_skin	ENSG00000261451	457	0.967338577811984	0.028198872831288	0.004067035431981	0.000118280857737	0.00027723306701
TwinsUK_skin	ENSG00000269899	3059	3.30648561409048E-10	1.00021770115485E-10	0.614981495002902	0.185833796825063	0.199184707741366
TwinsUK_skin	ENSG00000269918	3059	1.21274148628676E-11	5.24337177193388E-10	0.02255608096737	0.975225557443706	0.00221836105246
TwinsUK_skin	ENSG00000269954	3059	2.64001774149012E-10	2.60275313746263E-10	0.491023475371258	0.484067629957122	0.024908894147344
TwinsUK_skin	ENSG00000270076	3059	3.64905504340632E-10	1.54791858393994E-10	0.67869683641711	0.287867797543973	0.033435365519218
TwinsUK_skin	ENSG00000272505	732	0.88501180338741	0.099266387017615	0.012076803619294	0.001352288834676	0.002292717141005
TwinsUK_skin	ENSG00000280273	3059	3.81697905719482E-10	1.21519443710894E-10	0.709929441998837	0.225952922471778	0.064117635026168
TwinsUK_skin	ENSG00000227888	2884	3.4793409408771E-10	1.73099302780464E-10	0.646830736428554	0.321770780134657	0.031398482915757
TwinsUK_skin	ENSG00000145002	2588	4.24238604410725E-10	9.31172474589364E-11	0.788530258125075	0.173038149396422	0.038431591961149
TwinsUK_skin	ENSG00000270154	2368	3.29787445148704E-10	1.88391365880282E-10	0.610840122826917	0.348902696126723	0.04025718052818
TwinsUK_skin	ENSG00000283674	1611	4.49067335341353E-10	6.3103648439391E-11	0.831257350455143	0.116757605584887	0.051985043447797
TwinsUK_skin	ENSG00000154359	1355	4.57178286922077E-10	4.83854149589661E-11	0.844527747346582	0.089314345648978	0.066157906498877
TwinsUK_skin	ENSG00000255494	1117	4.60925050395865E-10	3.85401731077293E-11	0.844383471188677	0.070517887942737	0.085098640369121
TwinsUK_skin	ENSG00000254813	1025	4.80649799214188E-10	3.86657365796641E-11	0.877519596767445	0.070539874193082	0.051940528520157
TwinsUK_skin	ENSG00000250305	327	0.964230937633179	0.023334878253836	0.011443842463579	0.000276232688971	0.000714108960436
van_de_Bunt_2015_pancreatic_islet	ENSG00000079459	3292	3.38888925993479E-10	1.43894097011883E-10	0.630483980653076	0.267605045843497	0.101910973020645
van_de_Bunt_2015_pancreatic_islet	ENSG00000104643	3292	3.90491899260326E-10	1.18200273506912E-10	0.72648843964635	0.219851368385231	0.053660191459729
van_de_Bunt_2015_pancreatic_islet	ENSG00000136574	3292	2.94891757531114E-10	1.16779064302543E-10	0.548629698078643	0.21702660427433	0.234343697235356
van_de_Bunt_2015_pancreatic_islet	ENSG00000154319	3292	3.69113452372082E-10	1.40883908837872E-10	0.686715029362239	0.26205543976746	0.051229530360303
van_de_Bunt_2015_pancreatic_islet	ENSG00000154328	3292	3.37428488282353E-10	1.74419647758967E-10	0.627766917595003	0.324450261784917	0.047782820108232
van_de_Bunt_2015_pancreatic_islet	ENSG00000164733	3292	3.46364430979126E-10	1.2542278473383E-10	0.644391741512849	0.23321972009475	0.122388537920615
van_de_Bunt_2015_pancreatic_islet	ENSG00000171044	3292	3.72992611110365E-10	1.20303112527936E-10	0.693931988239629	0.223734910408087	0.082333100858987
van_de_Bunt_2015_pancreatic_islet	ENSG00000171056	1747	0.615334100862327	0.104120445557112	0.219851906590939	0.037177540197878	0.023516006791744
van_de_Bunt_2015_pancreatic_islet	ENSG00000177710	3292	1.2578330722791E-12	5.36117381584134E-10	0.002340128406624	0.997416298876221	0.000243572179781
van_de_Bunt_2015_pancreatic_islet	ENSG00000183638	1701	0.562444252887355	0.165232533972314	0.194771027378121	0.057198669049286	0.020353516712923
van_de_Bunt_2015_pancreatic_islet	ENSG00000184608	3292	3.20332782459044E-10	1.33550399370486E-10	0.595961308639339	0.248307351855741	0.155731339051035
van_de_Bunt_2015_pancreatic_islet	ENSG00000186523	3292	3.88329023445644E-10	1.19912371835458E-10	0.722464529601779	0.223035792526005	0.054499677363977
van_de_Bunt_2015_pancreatic_islet	ENSG00000246477	3292	3.54002669324113E-10	1.52839133899845E-10	0.658602258728206	0.284291593823848	0.057106146941103
van_de_Bunt_2015_pancreatic_islet	ENSG00000248896	1744	0.624352013155196	0.100444226054316	0.219571565603084	0.035303808487756	0.020328386699648
van_de_Bunt_2015_pancreatic_islet	ENSG00000253641	748	0.914680063011128	0.068639633360141	0.013429315561125	0.001005520344247	0.00224546772336
van_de_Bunt_2015_pancreatic_islet	ENSG00000253649	1074	0.887774009347504	0.092971566053201	0.016035969890599	0.001677816064992	0.001540638643704
van_de_Bunt_2015_pancreatic_islet	ENSG00000253678	769	0.882000238689232	0.100635598134132	0.013179300913617	0.001501065036677	0.002683797226341
van_de_Bunt_2015_pancreatic_islet	ENSG00000253695	2370	2.24545912584158E-09	4.70690157117766E-10	0.778863189594653	0.163206336004844	0.057930471684353
van_de_Bunt_2015_pancreatic_islet	ENSG00000254093	2364	2.08199130772613E-09	6.41061913478785E-10	0.722249622283853	0.222331063837179	0.055419311155916
van_de_Bunt_2015_pancreatic_islet	ENSG00000254556	3292	3.7405950967692E-10	1.33359719134823E-10	0.695916893627797	0.248052302428194	0.056030803436589
van_de_Bunt_2015_pancreatic_islet	ENSG00000254839	3292	3.51883280705297E-10	1.25212214167728E-10	0.654659254190584	0.232837850922623	0.112502894409696
van_de_Bunt_2015_pancreatic_islet	ENSG00000254936	3292	3.69285509211324E-10	1.40854603797678E-10	0.687035131533136	0.262001185219234	0.050963682737489
van_de_Bunt_2015_pancreatic_islet	ENSG00000255020	3292	3.38134903430857E-11	5.00774503469495E-10	0.062908116365222	0.931657651044125	0.005434232056066
van_de_Bunt_2015_pancreatic_islet	ENSG00000255046	3292	3.90969857861899E-10	1.16762730187321E-10	0.727377655016323	0.217175112027076	0.055447232448868
van_de_Bunt_2015_pancreatic_islet	ENSG00000255052	3292	3.58095127416569E-10	1.4222563623023E-10	0.666216049179527	0.264533628094278	0.069250322225875
van_de_Bunt_2015_pancreatic_islet	ENSG00000255310	3292	3.01903259650809E-10	2.11431028236424E-10	0.561674207437643	0.393310642387044	0.045015149661981
van_de_Bunt_2015_pancreatic_islet	ENSG00000255394	3292	3.5095298672919E-10	1.44125159312202E-10	0.652928494038082	0.26805782167909	0.079013683787749
van_de_Bunt_2015_pancreatic_islet	ENSG00000255495	3292	2.98922096197619E-10	2.13759973318702E-10	0.55612791879621	0.397642300428197	0.04622978026291
van_de_Bunt_2015_pancreatic_islet	ENSG00000269899	3292	3.49730930791625E-10	1.31278579639041E-10	0.650654926998859	0.244131275260803	0.10521379725933
van_de_Bunt_2015_pancreatic_islet	ENSG00000269918	3292	3.03428605938281E-10	2.046757239508E-10	0.564512029288505	0.380733035050153	0.054754935153237
van_de_Bunt_2015_pancreatic_islet	ENSG00000270076	3292	3.56193163179063E-10	1.19048802569941E-10	0.662677550599182	0.221367714926316	0.11595473399926
van_de_Bunt_2015_pancreatic_islet	ENSG00000272505	804	0.905593142930791	0.077362304511491	0.013813513314548	0.00117799699651	0.00205304224666
van_de_Bunt_2015_pancreatic_islet	ENSG00000280273	3292	3.89646907489887E-10	1.1595312734556E-10	0.724916379498668	0.215664919543072	0.05941870045266
van_de_Bunt_2015_pancreatic_islet	ENSG00000227888	3095	3.81898228935933E-10	1.2623544625425E-10	0.710189752144816	0.234696224146098	0.055114023200953
van_de_Bunt_2015_pancreatic_islet	ENSG00000145002	2761	3.97468814385547E-10	1.06144634446192E-10	0.739050329446871	0.197300834155675	0.063648835893841
van_de_Bunt_2015_pancreatic_islet	ENSG00000270154	2535	3.98306414951054E-10	1.10027792054571E-10	0.738056908329008	0.203822029962837	0.058121061199821
van_de_Bunt_2015_pancreatic_islet	ENSG00000283674	1710	4.33471565352157E-10	7.4573403640118E-11	0.802872376154198	0.138065166591141	0.059062456746617
van_de_Bunt_2015_pancreatic_islet	ENSG00000154359	1444	3.89569149375448E-10	1.14230804984134E-10	0.720133867830633	0.211091353148737	0.06877477851683
van_de_Bunt_2015_pancreatic_islet	ENSG00000250305	341	0.959284619742692	0.027799403945487	0.011661233066428	0.000337016731982	0.000917726513411
Young_2019_microglia_naive	ENSG00000079459	3308	3.8185121309516E-10	1.27481506721672E-10	0.710193956960442	0.237046384178546	0.052759658351678
Young_2019_microglia_naive	ENSG00000104643	3308	3.31797068699002E-10	1.7838828995517E-10	0.617099710688877	0.331728015992062	0.051172272808875
Young_2019_microglia_naive	ENSG00000136573	3308	3.86822292921398E-10	1.21101071062822E-10	0.719439523639531	0.225176973763778	0.055383502088768
Young_2019_microglia_naive	ENSG00000154319	3308	3.32776350729957E-10	1.54842778053177E-10	0.618921048834976	0.287894391441808	0.093184559235598
Young_2019_microglia_naive	ENSG00000154328	3308	3.1075098957551E-10	1.14296053614388E-10	0.577956720700547	0.212366226329846	0.209677052544561
Young_2019_microglia_naive	ENSG00000164733	3308	3.29600560662678E-10	1.66354099332553E-10	0.613014489324336	0.309319481367793	0.077666028811915
Young_2019_microglia_naive	ENSG00000171044	3308	3.68370998855253E-10	1.42783105631449E-10	0.685122498854773	0.265508773549209	0.049368727084864
Young_2019_microglia_naive	ENSG00000171056	1738	0.615252685317832	0.100717992357096	0.220097968315812	0.036002512015315	0.027928841993945
Young_2019_microglia_naive	ENSG00000184608	3308	3.78707552112458E-10	1.29372227488981E-10	0.704347153399048	0.240560548062103	0.05509229803077
Young_2019_microglia_naive	ENSG00000246477	3308	3.61942498642533E-10	1.41058306395327E-10	0.67316631841898	0.262285690388861	0.064547990689158
Young_2019_microglia_naive	ENSG00000248896	1735	0.613687136327982	0.110655384509289	0.216095376960739	0.03894405240321	0.02061804979878
Young_2019_microglia_naive	ENSG00000253641	748	0.914970885549454	0.069453746033277	0.013310464741214	0.00100911695007	0.001255786725986
Young_2019_microglia_naive	ENSG00000253649	1044	0.886609530853918	0.09367490637502	0.015758774726658	0.001662702393332	0.002294085651072
Young_2019_microglia_naive	ENSG00000253678	768	0.916849605191088	0.06728174335937	0.01356048842141	0.000993803374631	0.001314359653501
Young_2019_microglia_naive	ENSG00000254093	2335	2.24382147404526E-09	4.70391206521227E-10	0.778393498560497	0.163122705606965	0.058483793118325
Young_2019_microglia_naive	ENSG00000254556	3308	3.82533615169201E-10	1.2635100431534E-10	0.711463136715753	0.234942961414739	0.053593901360625
Young_2019_microglia_naive	ENSG00000254936	3308	3.72657565388842E-10	1.18959256448593E-10	0.693094959184513	0.221163116681514	0.085741923642356
Young_2019_microglia_naive	ENSG00000255020	3308	3.85408806944636E-10	1.20083411733865E-10	0.716810622212695	0.223279732655607	0.059909644626204
Young_2019_microglia_naive	ENSG00000255046	3308	3.70503341578801E-10	1.39632912105639E-10	0.689088381021698	0.259647925334976	0.051263693133188
Young_2019_microglia_naive	ENSG00000255052	3308	3.78635089802119E-10	1.22074239189044E-10	0.704212382857159	0.226973510232093	0.068814106410039
Young_2019_microglia_naive	ENSG00000255310	3308	3.52094354220789E-10	1.59804899872969E-10	0.654850041252006	0.297168500486928	0.047981457749168
Young_2019_microglia_naive	ENSG00000255495	3308	2.81225713499573E-10	2.2937765432729E-10	0.523043519098399	0.426562428897443	0.050394051493553
Young_2019_microglia_naive	ENSG00000261451	512	0.951124206583682	0.043257677954045	0.004943228445729	0.000224370366552	0.000450516649992
Young_2019_microglia_naive	ENSG00000269899	3308	3.49436081191144E-10	1.61122755067492E-10	0.649905996616656	0.299617045505718	0.050476957367067
Young_2019_microglia_naive	ENSG00000269918	3308	2.99182171817988E-10	2.06252735515687E-10	0.556440213278792	0.383543443188993	0.060016343026779
Young_2019_microglia_naive	ENSG00000269954	3308	3.78654466446175E-10	1.29019310175133E-10	0.704248420913457	0.239903411553199	0.055848167025672
Young_2019_microglia_naive	ENSG00000270076	3308	3.63542498085232E-10	1.23901457689732E-10	0.676142110812394	0.230347204159826	0.093510684540337
Young_2019_microglia_naive	ENSG00000272505	803	0.916103229858397	0.067876482331782	0.013788469098678	0.001020412302202	0.001211406408942
Young_2019_microglia_naive	ENSG00000280273	3308	2.68361747666771E-10	2.4426174298205E-10	0.499118203468395	0.454248673094278	0.046633122924705
Young_2019_microglia_naive	ENSG00000227888	3111	3.6396117465751E-10	1.32785488336628E-10	0.676605640215697	0.246772263453296	0.076622095834262
Young_2019_microglia_naive	ENSG00000145002	2782	3.4503540205234E-10	1.18532759232955E-10	0.64130961284488	0.220175683436885	0.138514703254668
Young_2019_microglia_naive	ENSG00000270154	2550	4.0610697566435E-10	9.91019008107832E-11	0.75219639946469	0.183493465123771	0.064310134906329
Young_2019_microglia_naive	ENSG00000283674	1764	4.35319079398002E-10	7.3861474211329E-11	0.805803521952316	0.136664791945123	0.057531685593381
Young_2019_microglia_naive	ENSG00000154359	1463	4.25295653377726E-10	8.35929489377532E-11	0.78563419287124	0.154358403523173	0.060007403096698
Young_2019_microglia_naive	ENSG00000254813	1132	4.67918989543969E-10	4.54487447731014E-11	0.854294341757546	0.082914404302333	0.062791253426755
Young_2019_microglia_naive	ENSG00000250305	374	0.954041151759888	0.032427700397444	0.011852352883238	0.000401582294594	0.001277212664837
GTEx_V8_Adipose_Subcutaneous	ENSG00000272505	817	0.747172570906228	0.226945221791414	0.012400763540781	0.003756867161011	0.009724576600565
GTEx_V8_Adipose_Subcutaneous	ENSG00000255495	3454	1.39126460727666E-14	5.44907527652088E-10	2.55314393445741E-05	0.999973218646142	1.24936959273418E-06
GTEx_V8_Adipose_Subcutaneous	ENSG00000186523	3454	5.9264856236979E-11	4.72800749086567E-10	0.108758396811458	0.867624678319931	0.023616924336546
GTEx_V8_Adipose_Subcutaneous	ENSG00000255310	3435	3.84670761085665E-17	5.44877948475331E-10	7.05975096495645E-08	0.999998701995491	1.22686212278857E-06
GTEx_V8_Adipose_Subcutaneous	ENSG00000253641	763	0.384922532794244	0.594244967802685	0.006177627034358	0.009531922729345	0.005122949639368
GTEx_V8_Adipose_Subcutaneous	ENSG00000255046	3454	7.47140974260598E-13	5.43973674462732E-10	0.001371096796857	0.998259113126246	0.000369789532176
GTEx_V8_Adipose_Subcutaneous	ENSG00000171044	3453	3.1393333487839E-10	1.03888711656566E-10	0.576111896758027	0.19041695068789	0.233471152136261
GTEx_V8_Adipose_Subcutaneous	ENSG00000280294	2574	2.23284200172806E-10	2.96831578580684E-10	0.416576772534493	0.553762954232753	0.029660272712639
GTEx_V8_Adipose_Subcutaneous	ENSG00000136573	3454	1.74904686072615E-11	5.22823669084606E-10	0.032097189565441	0.95943812263521	0.008464687259037
GTEx_V8_Adipose_Subcutaneous	ENSG00000253678	781	0.7009382158193	0.277104378487235	0.011403836260436	0.004502267531342	0.006051301901687
GTEx_V8_Adipose_Subcutaneous	ENSG00000154319	3454	1.88467121003531E-10	3.20543659566015E-10	0.345860653910193	0.588171593866214	0.065967751714581
GTEx_V8_Adipose_Subcutaneous	ENSG00000254527	3454	1.35349952786295E-11	5.19238477205758E-10	0.024838403074298	0.952844996836787	0.022316599556143
GTEx_V8_Adipose_Subcutaneous	ENSG00000246477	3454	3.88826260281565E-10	1.37810474951358E-10	0.713544643343482	0.252865805997265	0.033589550132618
GTEx_V8_Adipose_Subcutaneous	ENSG00000248896	1825	0.6035826636469	0.116864086391775	0.213963208454348	0.041402805922884	0.024187235584093
GTEx_V8_Adipose_Subcutaneous	ENSG00000154316	3454	3.92872201282871E-10	1.33186236828587E-10	0.720969449288108	0.24437869045747	0.034651859728365
GTEx_V8_Adipose_Subcutaneous	ENSG00000261451	500	0.937379890627743	0.056723120764724	0.004803346494298	0.000289858311679	0.000803783801557
GTEx_V8_Adipose_Subcutaneous	ENSG00000269899	3454	2.78644588986182E-10	2.4057759294905E-10	0.511347545620398	0.44144265416411	0.047209799696268
GTEx_V8_Adipose_Subcutaneous	ENSG00000280273	3453	3.2591066636931E-10	2.002337096954E-10	0.598091987422838	0.367422580994206	0.034485431056812
GTEx_V8_Adipose_Subcutaneous	ENSG00000171056	1828	0.279763010618083	0.410641368861399	0.100743003846742	0.147811420253855	0.061041196419921
GTEx_V8_Adipose_Subcutaneous	ENSG00000177710	3454	3.48336606672897E-13	5.4454858210656E-10	0.00063924108313	0.999314463792914	4.62945790595326E-05
GTEx_V8_Adipose_Subcutaneous	ENSG00000254866	3454	6.99247117292929E-11	4.68445303932896E-10	0.128320560076481	0.859643474644745	0.012035964740405
GTEx_V8_Adipose_Subcutaneous	ENSG00000164733	3454	8.00593350801183E-26	2.49474749828507E-11	1.46918856907175E-16	0.044826552112721	0.955173447862334
GTEx_V8_Adipose_Subcutaneous	ENSG00000269918	3435	3.11987454287112E-15	5.44872953939078E-10	5.72581530564328E-06	0.999989532153277	4.74148653971444E-06
GTEx_V8_Adipose_Subcutaneous	ENSG00000183638	1774	0.105550239344426	0.595879626064907	0.036831157861768	0.207874954619331	0.053864022109568
GTEx_V8_Adipose_Subcutaneous	ENSG00000104643	3453	3.81538942307475E-13	5.44514603700978E-10	0.000700177710739	0.999260970726496	3.88510178675485E-05
GTEx_V8_Adipose_Subcutaneous	ENSG00000253649	1104	0.854557247297671	0.124547833244879	0.016803348167156	0.002447367389057	0.001644203901237
GTEx_V8_Adipose_Subcutaneous	ENSG00000255052	3454	4.80548005600618E-11	4.88381320409453E-10	0.088186547641461	0.896224996825511	0.015588454996594
GTEx_V8_Adipose_Subcutaneous	ENSG00000079459	3454	2.00891276925081E-19	5.44922035893593E-10	3.68660528330884E-10	0.999999844171787	1.54914630406091E-07
GTEx_V8_Adipose_Subcutaneous	ENSG00000254093	2442	2.150748440631E-09	5.90098474789136E-10	0.746517187112897	0.204772385896039	0.048710424250218
GTEx_V8_Adipose_Subcutaneous	ENSG00000154328	3454	7.09670506746239E-26	5.44922120426164E-10	1.30233381937974E-16	0.999999999454495	5.85104303198497E-13
GTEx_V8_Adipose_Subcutaneous	ENSG00000227888	3266	2.51653861601088E-12	5.42525397352883E-10	0.004616097065066	0.995156325360794	0.000227577029096
GTEx_V8_Adipose_Subcutaneous	ENSG00000270074	3065	2.27453141754738E-44	5.44749910219368E-10	4.17536813431962E-35	0.999999999453109	2.14382294997307E-12
GTEx_V8_Adipose_Subcutaneous	ENSG00000251402	3031	4.25381373000221E-10	1.00973326454116E-10	0.780517755221993	0.185238264652846	0.034243979598807
GTEx_V8_Adipose_Subcutaneous	ENSG00000145002	2940	4.04295506208123E-10	1.21111373008945E-10	0.741448773855826	0.222073037348248	0.036478188270521
GTEx_V8_Adipose_Subcutaneous	ENSG00000270154	2682	1.87928976899807E-11	5.27450481223131E-10	0.034345843960422	0.963965242839299	0.001688912654035
GTEx_V8_Adipose_Subcutaneous	ENSG00000242607	2212	1.49920503778115E-10	3.82586360836256E-10	0.273514325320027	0.697960393671171	0.028525280476296
GTEx_V8_Adipose_Subcutaneous	ENSG00000255122	2177	3.92970860358915E-10	1.3740147992097E-10	0.716993945192266	0.250663164338799	0.032342889938563
GTEx_V8_Adipose_Subcutaneous	ENSG00000283674	1812	8.80606775923045E-13	5.45926410076669E-10	0.00160774431827	0.996708889380548	0.001683365754376
GTEx_V8_Adipose_Subcutaneous	ENSG00000154359	1517	4.26947525435914E-10	5.70173789299791E-11	0.777925416243539	0.103770969879721	0.118303613392775
GTEx_V8_Adipose_Subcutaneous	ENSG00000250305	417	0.962290929756839	0.024272491379479	0.012493019335126	0.000314490501093	0.000629069027464
GTEx_V8_Adipose_Subcutaneous	ENSG00000251468	336	0.944076796894891	0.041758640385706	0.010588076170479	0.000465223163044	0.00311126338588
GTEx_V8_Adipose_Visceral_Omentum	ENSG00000255495	3454	1.46671413167936E-12	5.43384576417902E-10	0.002691603214295	0.997178284478054	0.000130111762799
GTEx_V8_Adipose_Visceral_Omentum	ENSG00000254093	2442	1.62656852995185E-09	1.18060025844846E-09	0.564576191565095	0.409756512431707	0.02566729319603
GTEx_V8_Adipose_Visceral_Omentum	ENSG00000255310	3435	3.67757115122316E-15	5.44863973658947E-10	6.74933972373375E-06	0.999973035432285	2.02146831236806E-05
GTEx_V8_Adipose_Visceral_Omentum	ENSG00000154316	3454	2.28507493530687E-10	3.05824468213523E-10	0.419339727349165	0.561206557458318	0.019453714658183
GTEx_V8_Adipose_Visceral_Omentum	ENSG00000186523	3454	2.0781492716659E-10	3.26718220222561E-10	0.381366289352876	0.599549565755232	0.019084144357358
GTEx_V8_Adipose_Visceral_Omentum	ENSG00000171056	1828	0.624089655029383	0.099660979501248	0.224735451546764	0.035872399649863	0.015641514272741
GTEx_V8_Adipose_Visceral_Omentum	ENSG00000261451	500	0.962047885506735	0.032468582858986	0.00492975087731	0.000165988567288	0.00038779218968
GTEx_V8_Adipose_Visceral_Omentum	ENSG00000253678	781	0.737924034421461	0.214347187121749	0.012005572918216	0.003455029519634	0.03226817601894
GTEx_V8_Adipose_Visceral_Omentum	ENSG00000136573	3454	1.63186228276569E-10	1.26805129090859E-10	0.299467065238478	0.23223491638348	0.468298018088051
GTEx_V8_Adipose_Visceral_Omentum	ENSG00000253641	763	0.792274011316268	0.186505407932063	0.012715216527848	0.002987710208566	0.005517654015255
GTEx_V8_Adipose_Visceral_Omentum	ENSG00000154328	3454	3.16381669961314E-20	5.44922120392893E-10	5.80599792024038E-11	0.999999999393438	3.5786439382235E-12
GTEx_V8_Adipose_Visceral_Omentum	ENSG00000255046	3454	3.10249096363236E-13	5.44411490160101E-10	0.000569345755227	0.99906256118876	0.000368092511291
GTEx_V8_Adipose_Visceral_Omentum	ENSG00000254936	3436	3.9263396964595E-10	1.14949180970934E-10	0.72058960962317	0.210894344649283	0.068516045219965
GTEx_V8_Adipose_Visceral_Omentum	ENSG00000246477	3454	4.10309645489954E-10	1.14462518609915E-10	0.752969332471293	0.210015971330952	0.037014695672984
GTEx_V8_Adipose_Visceral_Omentum	ENSG00000254527	3454	7.74740913305641E-11	4.57910364323119E-10	0.142174612452349	0.840305063232225	0.017520323780042
GTEx_V8_Adipose_Visceral_Omentum	ENSG00000270076	3453	3.68067284371825E-10	1.26623075699094E-10	0.675455320525837	0.232278916936981	0.092265762042491
GTEx_V8_Adipose_Visceral_Omentum	ENSG00000272505	817	0.642113324239063	0.336579054850858	0.010657103606756	0.005581106305976	0.005069410997348
GTEx_V8_Adipose_Visceral_Omentum	ENSG00000253649	1104	0.893447802383989	0.086086829309244	0.017568061753749	0.001691538597696	0.001205767955323
GTEx_V8_Adipose_Visceral_Omentum	ENSG00000171044	3453	3.76761533505518E-10	1.276771767544E-10	0.691410492541065	0.234231248379794	0.074358258574701
GTEx_V8_Adipose_Visceral_Omentum	ENSG00000254866	3454	3.18294974730836E-10	2.02112591697492E-10	0.584110944713126	0.370856760845206	0.04503229392126
GTEx_V8_Adipose_Visceral_Omentum	ENSG00000269899	3454	3.99711560849103E-10	1.19199438686568E-10	0.73352052641662	0.218698043254868	0.0477814298096
GTEx_V8_Adipose_Visceral_Omentum	ENSG00000280294	2574	3.94311629922688E-10	1.23414142102388E-10	0.735659155636105	0.230217120934515	0.034123722911654
GTEx_V8_Adipose_Visceral_Omentum	ENSG00000104643	3453	4.72429777594129E-14	5.44840580661903E-10	8.66975198285839E-05	0.999859169091945	5.41328433376141E-05
GTEx_V8_Adipose_Visceral_Omentum	ENSG00000255052	3454	3.29876379157725E-10	1.92613128826389E-10	0.605364265116992	0.353427887095484	0.041207847265034
GTEx_V8_Adipose_Visceral_Omentum	ENSG00000269918	3435	5.79557927145904E-16	5.44875432686267E-10	1.06364586272916E-06	0.999994081213026	4.85459623445205E-06
GTEx_V8_Adipose_Visceral_Omentum	ENSG00000280273	3453	3.61242156494213E-10	1.51445668773362E-10	0.662930249339274	0.277864933206208	0.059204816941832
GTEx_V8_Adipose_Visceral_Omentum	ENSG00000154319	3454	3.81312081313737E-10	1.39790878114333E-10	0.699755188516703	0.256489927266614	0.043754883695581
GTEx_V8_Adipose_Visceral_Omentum	ENSG00000079459	3454	2.110121030251E-13	5.44674196856026E-10	0.000387233505487	0.999544961001989	6.78049476368559E-05
GTEx_V8_Adipose_Visceral_Omentum	ENSG00000255354	3454	2.97278513700275E-10	1.91653412786731E-10	0.545543119639957	0.351605044574376	0.102851835296733
GTEx_V8_Adipose_Visceral_Omentum	ENSG00000177710	3454	3.64458301758242E-12	5.40854063817742E-10	0.006688264027058	0.992533830710033	0.000777904718411
GTEx_V8_Adipose_Visceral_Omentum	ENSG00000255518	3454	3.16756938779794E-10	2.08875489787008E-10	0.581288457072139	0.383277119506301	0.035434422895925
GTEx_V8_Adipose_Visceral_Omentum	ENSG00000183638	1774	0.622645009120978	0.106441045318968	0.217268447378349	0.037125479539709	0.016520018641997
GTEx_V8_Adipose_Visceral_Omentum	ENSG00000248896	1825	0.463741214767995	0.250314239804744	0.164391000902444	0.088700706119089	0.032852838405727
GTEx_V8_Adipose_Visceral_Omentum	ENSG00000164733	3454	5.90405798277561E-19	2.09697399182648E-11	1.08346821651094E-09	0.037519605616417	0.962480393279145
GTEx_V8_Adipose_Visceral_Omentum	ENSG00000136574	3454	3.9748126536948E-10	1.27520241005468E-10	0.729427656270952	0.233978940479763	0.036593402724282
GTEx_V8_Adipose_Visceral_Omentum	ENSG00000227888	3266	6.50027900998794E-11	4.76576617248915E-10	0.119234883459402	0.874179850883811	0.006585265115207
GTEx_V8_Adipose_Visceral_Omentum	ENSG00000270074	3065	1.2431935085108E-26	5.44749910219376E-10	2.28213623262511E-17	0.999999999453109	2.14386248216066E-12
GTEx_V8_Adipose_Visceral_Omentum	ENSG00000251402	3031	3.17660339876716E-10	1.55324902630124E-10	0.582864110045319	0.284868091940533	0.132267797541164
GTEx_V8_Adipose_Visceral_Omentum	ENSG00000145002	2940	3.98156673840218E-10	1.24248048000587E-10	0.73019059843167	0.227819961607308	0.041989439438619
GTEx_V8_Adipose_Visceral_Omentum	ENSG00000270154	2682	1.32890362024759E-11	5.32596582353225E-10	0.024287003064885	0.973369587472743	0.002343408916485
GTEx_V8_Adipose_Visceral_Omentum	ENSG00000242607	2212	2.92629502138254E-10	2.23481441572929E-10	0.53387201102618	0.40766011746563	0.058467870992078
GTEx_V8_Adipose_Visceral_Omentum	ENSG00000255122	2177	3.80310251902081E-10	1.31193388331033E-10	0.693894065476733	0.239301745929591	0.066804188082172
GTEx_V8_Adipose_Visceral_Omentum	ENSG00000283674	1812	1.87852663474161E-10	2.94457432166165E-10	0.342966986662092	0.537478243113907	0.119554769741692
GTEx_V8_Adipose_Visceral_Omentum	ENSG00000154359	1517	4.75231566446487E-10	5.06337558814031E-11	0.865901995245185	0.092216026250434	0.041881977978516
GTEx_V8_Adipose_Visceral_Omentum	ENSG00000250305	417	0.868909232833722	0.096676238620559	0.011280683949712	0.001233206399588	0.02190063819642
GTEx_V8_Adipose_Visceral_Omentum	ENSG00000251468	336	0.947142668199992	0.037717949604016	0.010622460744927	0.000418918985893	0.004098002465172
GTEx_V8_Adrenal_Gland	ENSG00000254936	3434	3.96180975737371E-10	1.15418270249289E-10	0.727099539038206	0.211762690819444	0.061137769630753
GTEx_V8_Adrenal_Gland	ENSG00000255495	3452	3.04286419851966E-10	2.04448029522779E-10	0.558403664356717	0.375121247425737	0.06647508770881
GTEx_V8_Adrenal_Gland	ENSG00000269899	3452	3.42747987332814E-10	1.81589670099144E-10	0.628985454463082	0.333201959475339	0.037812585537243
GTEx_V8_Adrenal_Gland	ENSG00000136573	3452	6.85410838724454E-11	4.4486092110964E-10	0.125781467381865	0.816317567245579	0.057900964859154
GTEx_V8_Adrenal_Gland	ENSG00000254556	3446	3.89907771274224E-10	1.27692029923412E-10	0.715537546053918	0.234283292684271	0.05017916074421
GTEx_V8_Adrenal_Gland	ENSG00000227203	3452	3.02767361349188E-10	2.21771104136595E-10	0.555616001881552	0.40694028884519	0.037443708748719
GTEx_V8_Adrenal_Gland	ENSG00000171056	1826	0.590503491854767	0.126017408955299	0.212635365112684	0.045352322832663	0.025491411244587
GTEx_V8_Adrenal_Gland	ENSG00000253649	1102	0.854231359543814	0.124756767853707	0.01678853946804	0.002450119822007	0.001773213312432
GTEx_V8_Adrenal_Gland	ENSG00000164733	3452	2.61385214003401E-10	1.4143133248969E-10	0.479674582188622	0.259283154140623	0.261042263267938
GTEx_V8_Adrenal_Gland	ENSG00000248896	1823	0.605843968693788	0.119002101266156	0.214758998674458	0.042165523222385	0.018229408143213
GTEx_V8_Adrenal_Gland	ENSG00000079459	3452	3.95635271037751E-10	1.25192027673146E-10	0.726040239336746	0.229698778602487	0.04426098153994
GTEx_V8_Adrenal_Gland	ENSG00000253678	780	0.885551069401288	0.096231118899774	0.014403900797586	0.001562993073363	0.002250917827989
GTEx_V8_Adrenal_Gland	ENSG00000272505	816	0.907844355193713	0.074218158641218	0.015063859057286	0.001229857946818	0.001643769160965
GTEx_V8_Adrenal_Gland	ENSG00000136574	3452	3.38866825369643E-10	1.86024395733268E-10	0.621863036501574	0.34134125293155	0.036795710041984
GTEx_V8_Adrenal_Gland	ENSG00000255052	3452	3.44866516931962E-10	1.78469789603258E-10	0.632873221428785	0.327474748843221	0.039652029204657
GTEx_V8_Adrenal_Gland	ENSG00000154328	3452	4.33215803833946E-11	4.94616704642256E-10	0.079500522052809	0.907670729587273	0.012828747821979
GTEx_V8_Adrenal_Gland	ENSG00000254093	2440	2.28479702068971E-09	4.61910252388257E-10	0.793045333910479	0.160280815651283	0.046673847691533
GTEx_V8_Adrenal_Gland	ENSG00000154316	3452	3.66560830694893E-10	1.52728446492255E-10	0.672685002404152	0.280228728255776	0.047086268820781
GTEx_V8_Adrenal_Gland	ENSG00000255310	3433	4.5077728029646E-11	4.89594809401784E-10	0.082729871735782	0.898520674665109	0.018749453064439
GTEx_V8_Adrenal_Gland	ENSG00000177710	3452	2.05845671759158E-10	3.00401303824526E-10	0.377752570943534	0.551202945709551	0.071044482840669
GTEx_V8_Adrenal_Gland	ENSG00000261451	500	0.95604142749791	0.038417761781149	0.004898972428457	0.000196415874923	0.00044542241756
GTEx_V8_Adrenal_Gland	ENSG00000254866	3452	3.87950197890195E-10	1.32967533988948E-10	0.711937168261368	0.243967971982349	0.044094859235365
GTEx_V8_Adrenal_Gland	ENSG00000154319	3452	3.53962545970064E-10	1.35397648203965E-10	0.649565573155958	0.248369565714124	0.10206486064056
GTEx_V8_Adrenal_Gland	ENSG00000269918	3433	7.85782063860808E-12	5.3378515412029E-10	0.014421234653337	0.979634762507885	0.005944002297137
GTEx_V8_Adrenal_Gland	ENSG00000246477	3452	3.26080595340167E-10	1.79638907153502E-10	0.598398704096463	0.329587864470796	0.07201343092702
GTEx_V8_Adrenal_Gland	ENSG00000280273	3451	3.85965063662699E-10	1.26032024598273E-10	0.708300474513005	0.231226115017653	0.060473409957344
GTEx_V8_Adrenal_Gland	ENSG00000253641	762	0.927496043757806	0.055610259065207	0.014881757059032	0.000891150796059	0.001120789321895
GTEx_V8_Adrenal_Gland	ENSG00000171044	3451	3.80929732932067E-10	1.40509611752018E-10	0.699059930532181	0.25781188006795	0.04312818887843
GTEx_V8_Adrenal_Gland	ENSG00000280294	2572	4.14187367123564E-10	9.69429800571025E-11	0.772741246090101	0.18081817566892	0.046440577729849
GTEx_V8_Adrenal_Gland	ENSG00000270076	3451	4.02329319439583E-10	1.13630888582781E-10	0.738331198075975	0.20847555684162	0.053193244566445
GTEx_V8_Adrenal_Gland	ENSG00000186523	3452	2.7905177571368E-10	2.49333981379491E-10	0.512094934041339	0.457528685633853	0.030376379796423
GTEx_V8_Adrenal_Gland	ENSG00000255046	3452	1.94498329750388E-16	5.44921704557574E-10	3.56928778144996E-07	0.999999529147534	1.13378769140493E-07
GTEx_V8_Adrenal_Gland	ENSG00000104643	3451	3.93222697603445E-10	1.22585399748096E-10	0.721619259159701	0.22490807174162	0.053472668582871
GTEx_V8_Adrenal_Gland	ENSG00000227888	3264	1.71905779807924E-10	3.62542493292757E-10	0.315327575014768	0.664993710466676	0.019678713984109
GTEx_V8_Adrenal_Gland	ENSG00000270074	3063	1.56070118888582E-10	3.76713605082724E-10	0.286498760195331	0.691513211493428	0.021988027778456
GTEx_V8_Adrenal_Gland	ENSG00000251402	3029	3.8322966078089E-10	1.39004506610228E-10	0.703175268499972	0.255012901470043	0.041811829507751
GTEx_V8_Adrenal_Gland	ENSG00000145002	2938	3.53830299170828E-10	1.55865252956099E-10	0.648899463403539	0.285780406603033	0.065320129483733
GTEx_V8_Adrenal_Gland	ENSG00000242607	2212	4.03703763224964E-10	1.0028798393884E-10	0.73651541747121	0.182884368376204	0.080600213648596
GTEx_V8_Adrenal_Gland	ENSG00000283674	1812	2.65016565458665E-10	1.05895643830611E-10	0.483846921251652	0.19301300535897	0.323140073018464
GTEx_V8_Adrenal_Gland	ENSG00000154359	1517	3.6088736060628E-10	1.62815183825056E-10	0.657559614451526	0.296613744154292	0.04582664087048
GTEx_V8_Adrenal_Gland	ENSG00000250305	417	0.951382487570565	0.034983897651506	0.012351399607728	0.000453352400155	0.000828862770046
GTEx_V8_Artery_Aorta	ENSG00000246477	3454	3.51737719449934E-10	1.62903866185118E-10	0.64548254892457	0.298893271433426	0.05562417912736
GTEx_V8_Artery_Aorta	ENSG00000270076	3453	2.96481076643784E-10	2.24614454868361E-10	0.544084544205152	0.412155408555776	0.043760046717974
GTEx_V8_Artery_Aorta	ENSG00000254527	3454	8.20755336389087E-13	5.43907932771985E-10	0.001506188325222	0.998138483392764	0.000355327737283
GTEx_V8_Artery_Aorta	ENSG00000272505	817	0.915823784581895	0.06671321495022	0.015199854277104	0.001106076835979	0.001157069354803
GTEx_V8_Artery_Aorta	ENSG00000154328	3454	3.50192963077228E-24	5.44922120425967E-10	6.42647728472327E-15	0.999999999454147	9.22517148087135E-13
GTEx_V8_Artery_Aorta	ENSG00000254936	3436	3.75505106392482E-10	1.26162835926117E-10	0.689153509236249	0.231463569847861	0.079382920414222
GTEx_V8_Artery_Aorta	ENSG00000255495	3454	8.62143739186186E-14	5.44830965928168E-10	0.00015821412022	0.99983271051614	9.07481872158528E-06
GTEx_V8_Artery_Aorta	ENSG00000171056	1828	0.59545096505272	0.123795108929977	0.214422624100025	0.04455699651776	0.021774305399519
GTEx_V8_Artery_Aorta	ENSG00000248896	1825	0.618675434544223	0.105314430045973	0.219313424555894	0.037313387656387	0.019383323197524
GTEx_V8_Artery_Aorta	ENSG00000171044	3453	4.00294844647342E-10	1.23987533308176E-10	0.734597433883771	0.227496685233364	0.037905880358582
GTEx_V8_Artery_Aorta	ENSG00000136574	3454	4.03308754533294E-10	1.19236813040554E-10	0.740121825111222	0.218773306413901	0.041104867952329
GTEx_V8_Artery_Aorta	ENSG00000164733	3454	3.65798443339807E-24	7.06787723795478E-11	6.71285729517068E-15	0.128833188529722	0.871166811399595
GTEx_V8_Artery_Aorta	ENSG00000177710	3454	1.8271029898232E-10	3.52492692840909E-10	0.335296168083175	0.646850165516313	0.01785366586531
GTEx_V8_Artery_Aorta	ENSG00000255052	3454	8.05363097284008E-12	5.23387836766823E-10	0.01477941648276	0.960457141885097	0.024763441100703
GTEx_V8_Artery_Aorta	ENSG00000136573	3454	3.23744072076644E-10	1.76663315796409E-10	0.594110717411973	0.32411742850532	0.081771853582299
GTEx_V8_Artery_Aorta	ENSG00000253649	1104	0.897848208043441	0.081496978815729	0.017654587903525	0.001601093988952	0.001399131248352
GTEx_V8_Artery_Aorta	ENSG00000253641	763	0.918076045116765	0.065048052910422	0.014734215102293	0.001042858269142	0.001098828601378
GTEx_V8_Artery_Aorta	ENSG00000154316	3454	7.81522021268786E-11	4.51993215753226E-10	0.143419030270099	0.829436734297281	0.027144234902473
GTEx_V8_Artery_Aorta	ENSG00000154319	3454	2.489248517022E-10	2.81710026955213E-10	0.456808124015477	0.516946761195756	0.026245114258131
GTEx_V8_Artery_Aorta	ENSG00000280294	2574	3.97069335228496E-10	1.18523253755051E-10	0.74080415010954	0.221088306602761	0.038107542772108
GTEx_V8_Artery_Aorta	ENSG00000254866	3454	1.75755170123828E-12	5.38841763333851E-10	0.003225326398761	0.988833845625468	0.007940827435173
GTEx_V8_Artery_Aorta	ENSG00000255046	3454	7.15116404090504E-12	5.37278233684788E-10	0.01312327719677	0.985971609586341	0.000905112672461
GTEx_V8_Artery_Aorta	ENSG00000269918	3435	7.19408538578492E-14	5.44727785443829E-10	0.000132030963572	0.999722968363638	0.000145000127992
GTEx_V8_Artery_Aorta	ENSG00000280273	3453	4.09207572372379E-10	1.14832289779819E-10	0.750953544893608	0.210695078062396	0.038351376519955
GTEx_V8_Artery_Aorta	ENSG00000186523	3454	3.34535092525942E-10	1.57626285053992E-10	0.613913584718906	0.289166957084384	0.09691945770455
GTEx_V8_Artery_Aorta	ENSG00000104643	3453	2.40236765325319E-10	2.73024798937065E-10	0.440868309178434	0.500980819197305	0.058150871111
GTEx_V8_Artery_Aorta	ENSG00000255310	3435	7.48267981297984E-15	5.44865543711164E-10	1.37327453433302E-05	0.999975926778353	1.03399314340128E-05
GTEx_V8_Artery_Aorta	ENSG00000079459	3454	1.43652354314671E-13	5.44697749243873E-10	0.000263619972197	0.999588102096356	0.000148277386608
GTEx_V8_Artery_Aorta	ENSG00000254093	2442	2.31231696192102E-09	4.41545803681522E-10	0.802597050178625	0.153214800733428	0.044188146334086
GTEx_V8_Artery_Aorta	ENSG00000261451	500	0.960954822349683	0.033588567811798	0.00492414977456	0.000171754710243	0.000360705353716
GTEx_V8_Artery_Aorta	ENSG00000269899	3454	1.14740045529648E-10	4.10482904319211E-10	0.210562282509881	0.753251097395013	0.036186619569885
GTEx_V8_Artery_Aorta	ENSG00000227888	3266	2.03347139174097E-15	5.45163472312172E-10	3.73000488193986E-06	0.999995583928391	6.85521562237926E-07
GTEx_V8_Artery_Aorta	ENSG00000270074	3065	1.30845259661774E-15	5.4474839136374E-10	2.4019326508475E-06	0.999997210895972	3.86626626402218E-07
GTEx_V8_Artery_Aorta	ENSG00000251402	3031	2.90744615856304E-10	2.39160084472219E-10	0.533477367169355	0.438798948378331	0.027723683922411
GTEx_V8_Artery_Aorta	ENSG00000250794	3011	4.09708913987669E-10	1.13155683188187E-10	0.75165899845974	0.207556572112429	0.040784428904967
GTEx_V8_Artery_Aorta	ENSG00000145002	2940	3.543871926848E-10	1.6532797168452E-10	0.649920529542296	0.303152638851087	0.046926831086902
GTEx_V8_Artery_Aorta	ENSG00000270154	2682	6.27256947612912E-11	4.72979890629156E-10	0.114637293307298	0.864395675253443	0.020967030903552
GTEx_V8_Artery_Aorta	ENSG00000242607	2212	3.50679309206784E-10	1.77061011116149E-10	0.639777830545075	0.32299212067746	0.037230048249725
GTEx_V8_Artery_Aorta	ENSG00000255122	2177	4.16333132819494E-10	8.66311377044982E-11	0.759619517696213	0.157980213184483	0.082400268616341
GTEx_V8_Artery_Aorta	ENSG00000283674	1812	3.75225159895365E-10	1.12645558653151E-10	0.685057321142621	0.205550229819479	0.109392448550028
GTEx_V8_Artery_Aorta	ENSG00000154359	1517	4.59393455156728E-10	5.77843725589556E-11	0.837043953955409	0.105229057446144	0.05772698808127
GTEx_V8_Artery_Aorta	ENSG00000250305	417	0.943214854012936	0.043179680331948	0.012245362648632	0.000559783350615	0.000800319655869
GTEx_V8_Artery_Aorta	ENSG00000251468	336	0.965423422164192	0.022901822447745	0.010827484336295	0.000256259110122	0.000591011941647
GTEx_V8_Artery_Coronary	ENSG00000255495	3451	1.73931348372284E-10	3.50371063630842E-10	0.319185979568091	0.642937252235272	0.037876767672333
GTEx_V8_Artery_Coronary	ENSG00000136574	3451	3.10667260170037E-10	1.16950751870956E-10	0.570113637852472	0.214403909891734	0.215482451828176
GTEx_V8_Artery_Coronary	ENSG00000246477	3451	3.825660859663E-10	1.32486958488065E-10	0.702057058957074	0.243075425101501	0.054867515426371
GTEx_V8_Artery_Coronary	ENSG00000272505	817	0.849874442790457	0.131567686040328	0.014105298313635	0.002181347161441	0.002271225694139
GTEx_V8_Artery_Coronary	ENSG00000154316	3451	3.93850895938056E-10	1.26517645362203E-10	0.722766109733621	0.232130746382897	0.045103143363113
GTEx_V8_Artery_Coronary	ENSG00000253649	1104	0.902782247502556	0.076677401407349	0.017751607012736	0.001506442401936	0.001282301675424
GTEx_V8_Artery_Coronary	ENSG00000186523	3451	3.90734097822243E-10	1.29846653148069E-10	0.717046391758559	0.238240285711028	0.044713322009834
GTEx_V8_Artery_Coronary	ENSG00000254527	3451	1.96579920987766E-10	3.31772643933184E-10	0.360748969240422	0.608814244398642	0.030436785832582
GTEx_V8_Artery_Coronary	ENSG00000164733	3451	4.9865789427889E-11	3.31725415895284E-10	0.091510018144683	0.608457979771645	0.30003200170208
GTEx_V8_Artery_Coronary	ENSG00000104643	3450	5.10671316147239E-11	4.81718764940916E-10	0.093715463086304	0.88400028969369	0.022284246687219
GTEx_V8_Artery_Coronary	ENSG00000253641	763	0.838136109205034	0.144551137321976	0.013451257969001	0.002318360059843	0.001543135444146
GTEx_V8_Artery_Coronary	ENSG00000154319	3451	3.80363798005506E-10	1.22744142215615E-10	0.69801558255483	0.225174184691788	0.076810232250274
GTEx_V8_Artery_Coronary	ENSG00000177710	3451	3.48227864958044E-10	1.7379317000218E-10	0.639042088902991	0.318890337243401	0.042067573331589
GTEx_V8_Artery_Coronary	ENSG00000079459	3451	8.4641323246669E-17	5.44921523708294E-10	1.55327512407951E-07	0.999999781231767	6.28958014184028E-08
GTEx_V8_Artery_Coronary	ENSG00000171044	3450	3.9542947622778E-10	1.23839233804089E-10	0.725669433761117	0.227215524885023	0.047115040834592
GTEx_V8_Artery_Coronary	ENSG00000280273	3450	3.67530918996347E-10	1.5277727714826E-10	0.674471605966346	0.280322867328052	0.045205526185293
GTEx_V8_Artery_Coronary	ENSG00000254093	2439	1.74870068875972E-09	9.89239280818041E-10	0.606968628662655	0.34331219150141	0.049719177097995
GTEx_V8_Artery_Coronary	ENSG00000270076	3450	4.02002963714583E-10	1.17385015007356E-10	0.737732719957911	0.215371332823278	0.046895946699422
GTEx_V8_Artery_Coronary	ENSG00000261451	500	0.953759377388486	0.040646608956699	0.004887278687742	0.00020778346269	0.000498951504383
GTEx_V8_Artery_Coronary	ENSG00000269899	3451	4.02543212710029E-10	1.16095189712228E-10	0.738717608238882	0.213001046440124	0.048281344802358
GTEx_V8_Artery_Coronary	ENSG00000255394	3451	1.58477244664035E-11	5.27984279931925E-10	0.029082574849631	0.968915799356273	0.002001625250266
GTEx_V8_Artery_Coronary	ENSG00000254866	3451	3.76569042094134E-10	1.43297962750223E-10	0.691051726446498	0.262923825660627	0.046024447373008
GTEx_V8_Artery_Coronary	ENSG00000269918	3432	1.51058000115805E-10	3.1279331437794E-10	0.277232611763444	0.573912150606024	0.148855237166682
GTEx_V8_Artery_Coronary	ENSG00000255052	3451	3.9680373145309E-10	1.21860327268526E-10	0.7281849356393	0.223580848717294	0.048234215124743
GTEx_V8_Artery_Coronary	ENSG00000171056	1828	0.616935904211897	0.098999721984558	0.222159377088127	0.035623640163388	0.02628135655203
GTEx_V8_Artery_Coronary	ENSG00000248896	1825	0.624698201128123	0.098877562322366	0.221448426999928	0.03503102959829	0.019944779951292
GTEx_V8_Artery_Coronary	ENSG00000136573	3451	3.99773528341463E-10	1.15363600486305E-10	0.733634887806086	0.211652056151528	0.05471305552725
GTEx_V8_Artery_Coronary	ENSG00000255046	3451	1.47376989934686E-10	3.22524406047596E-10	0.270455379885937	0.591735187830151	0.13780943181401
GTEx_V8_Artery_Coronary	ENSG00000255310	3432	1.31256823193963E-11	5.28563178234558E-10	0.024089205389942	0.970051670246453	0.005859123821915
GTEx_V8_Artery_Coronary	ENSG00000154328	3451	2.14752710762226E-13	5.44686890442988E-10	0.000394098332423	0.999569162896908	3.67382257656783E-05
GTEx_V8_Artery_Coronary	ENSG00000280294	2571	4.06705007712028E-10	1.03737403273302E-10	0.758782172923814	0.193493271440981	0.047724555124762
GTEx_V8_Artery_Coronary	ENSG00000227888	3263	2.73055968187799E-10	2.51655262080442E-10	0.500868157624069	0.461575160708515	0.037556681142705
GTEx_V8_Artery_Coronary	ENSG00000270074	3062	1.50617225246017E-11	5.28615804050622E-10	0.027648904818133	0.970381599029397	0.001969495608793
GTEx_V8_Artery_Coronary	ENSG00000251402	3028	4.10027686234503E-10	1.08854149401112E-10	0.752346602503729	0.199685006283415	0.047968390693973
GTEx_V8_Artery_Coronary	ENSG00000250794	3008	3.88114858725919E-10	9.93096189748827E-11	0.712042937645872	0.182089457417372	0.105867604449332
GTEx_V8_Artery_Coronary	ENSG00000145002	2937	2.71678356786568E-10	2.22527387136355E-10	0.498239038980695	0.408005855128937	0.093755105396162
GTEx_V8_Artery_Coronary	ENSG00000270154	2679	1.25124069248928E-10	4.02923297995716E-10	0.228676649418442	0.736347322849144	0.034976027204365
GTEx_V8_Artery_Coronary	ENSG00000242607	2209	1.2981020741649E-10	4.0428559739324E-10	0.236825527948293	0.737552353837254	0.025622117680356
GTEx_V8_Artery_Coronary	ENSG00000255122	2174	3.87916133119503E-10	1.33584990579538E-10	0.707772394203884	0.243683955568251	0.048543649706365
GTEx_V8_Artery_Coronary	ENSG00000283674	1809	4.35212465870529E-10	8.52065469071374E-11	0.794578896489986	0.155513936529453	0.049907166460142
GTEx_V8_Artery_Coronary	ENSG00000154359	1514	4.39929385872507E-10	5.59345127438758E-11	0.801580736528211	0.101819820242802	0.096599442733121
GTEx_V8_Artery_Coronary	ENSG00000250305	417	0.941894865431746	0.04423868993961	0.012228225790789	0.000573267396174	0.001064951441683
GTEx_V8_Artery_Coronary	ENSG00000251468	336	0.957864696471811	0.030207616833339	0.010742711186858	0.000337939542639	0.000847035965353
GTEx_V8_Artery_Tibial	ENSG00000227203	3454	3.90193960323821E-10	1.31198044550374E-10	0.716054543364497	0.240721537798826	0.043223918315283
GTEx_V8_Artery_Tibial	ENSG00000079459	3454	2.83784478785169E-63	5.44922119087523E-10	5.20779883937227E-54	0.999999996995456	2.459622962393E-09
GTEx_V8_Artery_Tibial	ENSG00000255495	3454	1.55080782568719E-17	5.44922104136234E-10	2.84592562259794E-08	0.999999969559021	1.43679742137642E-09
GTEx_V8_Artery_Tibial	ENSG00000154316	3454	1.97872213978158E-11	5.23639792401624E-10	0.036312017158612	0.960941528861458	0.002746453436503
GTEx_V8_Artery_Tibial	ENSG00000255310	3435	5.09848544882222E-16	5.4487544556366E-10	9.35710254284789E-07	0.999994104742126	4.95900274325565E-06
GTEx_V8_Artery_Tibial	ENSG00000269899	3454	3.99434911333811E-10	1.23552094159856E-10	0.733012840079857	0.226693195944854	0.040293963452301
GTEx_V8_Artery_Tibial	ENSG00000171044	3453	3.84694855229456E-10	1.401097438633E-10	0.705969255559144	0.257084172224552	0.0369465716915
GTEx_V8_Artery_Tibial	ENSG00000248896	1825	0.630035262459811	0.096851314421862	0.223340354709292	0.034317236647367	0.015455831761669
GTEx_V8_Artery_Tibial	ENSG00000177710	3454	3.6612332619006E-10	1.13955848137504E-10	0.671881930034348	0.2090040685673	0.119114000918272
GTEx_V8_Artery_Tibial	ENSG00000254093	2442	2.17780018689454E-09	5.48683813254642E-10	0.755906752691856	0.190392512850113	0.053700731731546
GTEx_V8_Artery_Tibial	ENSG00000104643	3453	1.35391558457049E-11	5.30473365878754E-10	0.024846258387288	0.973491697986397	0.001662043082302
GTEx_V8_Artery_Tibial	ENSG00000269918	3435	9.22420998302711E-14	5.4452551677462E-10	0.000169289251787	0.999351416244824	0.000479293958773
GTEx_V8_Artery_Tibial	ENSG00000254527	3454	1.01036030485513E-13	5.4475142568393E-10	0.000185413707103	0.999686625370062	0.000127960377982
GTEx_V8_Artery_Tibial	ENSG00000280294	2574	2.08494503963612E-10	2.14949821462215E-10	0.38898393834012	0.400817293604397	0.21019876763204
GTEx_V8_Artery_Tibial	ENSG00000255046	3454	1.73405387604234E-12	5.42823285364373E-10	0.003182204961216	0.996147705469198	0.000670089025029
GTEx_V8_Artery_Tibial	ENSG00000253649	1104	0.906645198811791	0.072968378349142	0.017827565078748	0.001433668173258	0.001125189587062
GTEx_V8_Artery_Tibial	ENSG00000164733	3454	1.02386617710953E-57	4.0805651558088E-11	1.87892202972103E-48	0.073957413243479	0.926042586715725
GTEx_V8_Artery_Tibial	ENSG00000154328	3454	8.39300686406948E-32	5.4492212042604E-10	1.54022135363623E-22	0.999999999454275	8.0431701369841E-13
GTEx_V8_Artery_Tibial	ENSG00000261451	500	0.484051799723274	0.507482464220998	0.002480390862345	0.002597066606146	0.003388278587237
GTEx_V8_Artery_Tibial	ENSG00000280273	3453	4.06292238925949E-10	1.15360852267268E-10	0.745603497304187	0.211660680245891	0.04273582192827
GTEx_V8_Artery_Tibial	ENSG00000246477	3454	3.71535065272769E-10	1.40368962243162E-10	0.681813145664803	0.257533885599624	0.060652968223668
GTEx_V8_Artery_Tibial	ENSG00000171056	1828	0.618236998191517	0.103282829694644	0.222627902628742	0.037173595194374	0.018678674290724
GTEx_V8_Artery_Tibial	ENSG00000272505	817	0.922214281008856	0.0602680051841	0.01530591683639	0.000999050526679	0.001212746443975
GTEx_V8_Artery_Tibial	ENSG00000186523	3454	8.66349194431122E-11	4.54615488799212E-10	0.158985873665945	0.834269331566341	0.006744794226463
GTEx_V8_Artery_Tibial	ENSG00000253641	763	0.930404187614696	0.052882007842079	0.014932069631166	0.000847770107948	0.000933964804111
GTEx_V8_Artery_Tibial	ENSG00000254866	3454	2.27782758521961E-15	5.4491885637262E-10	4.18009748291306E-06	0.999994007697828	1.81165976820067E-06
GTEx_V8_Artery_Tibial	ENSG00000255052	3454	3.45860195841997E-10	1.65807178894819E-10	0.634696560644017	0.30421574855688	0.061087690287437
GTEx_V8_Artery_Tibial	ENSG00000227888	3266	3.82773332536678E-18	5.45165874989341E-10	7.02122687753097E-09	0.99999999185389	5.79717130415483E-10
GTEx_V8_Artery_Tibial	ENSG00000270074	3065	1.26848611230138E-24	5.44749910219372E-10	2.32856598562234E-15	0.999999999453102	2.14628685129702E-12
GTEx_V8_Artery_Tibial	ENSG00000251402	3031	3.69084833428325E-10	1.50824786280119E-10	0.677221157198648	0.276697168245217	0.046081674036227
GTEx_V8_Artery_Tibial	ENSG00000145002	2940	2.61940881042163E-10	2.61897702956091E-10	0.480380667331603	0.480262124631091	0.039357207513469
GTEx_V8_Artery_Tibial	ENSG00000270154	2682	3.81731701597612E-12	5.42812226191099E-10	0.006976517232256	0.9920410287425	0.000982453478616
GTEx_V8_Artery_Tibial	ENSG00000242607	2212	1.5494602395011E-10	3.86153702545128E-10	0.282682862808801	0.704484329086844	0.012832807563254
GTEx_V8_Artery_Tibial	ENSG00000255122	2177	3.81954152575866E-10	1.01965423062198E-10	0.696893440108544	0.185923560296184	0.117182999111354
GTEx_V8_Artery_Tibial	ENSG00000283674	1812	2.63700989132353E-10	2.23681273486882E-10	0.481445042885837	0.408269830021922	0.11028512660486
GTEx_V8_Artery_Tibial	ENSG00000154359	1517	4.23197465673159E-10	9.72432018027967E-11	0.771092569984738	0.177131493042699	0.05177593645212
GTEx_V8_Artery_Tibial	ENSG00000250305	417	0.957833962028003	0.028597350155982	0.012435156393379	0.000370504369723	0.000763027052913
GTEx_V8_Artery_Tibial	ENSG00000251468	336	0.909037644068522	0.079303923694636	0.010195102611236	0.000888840426471	0.000574489199135
GTEx_V8_Brain_Amygdala	ENSG00000154328	3443	1.59804763763908E-10	3.662678269148E-10	0.29326201402489	0.672113301721288	0.034624683727748
GTEx_V8_Brain_Amygdala	ENSG00000171044	3442	3.7747252202188E-10	1.34386320463708E-10	0.692716101295128	0.246557404755919	0.060726493437094
GTEx_V8_Brain_Amygdala	ENSG00000253649	1100	0.895655612493496	0.083718126604677	0.017571855543628	0.001641051457977	0.001413353900222
GTEx_V8_Brain_Amygdala	ENSG00000253695	2440	2.13712912950473E-09	5.26438135959598E-10	0.741700933069537	0.182627212711676	0.075671851555221
GTEx_V8_Brain_Amygdala	ENSG00000154319	3443	2.13377908866509E-10	2.67803308544881E-10	0.391575531472014	0.491335955668641	0.117088512378162
GTEx_V8_Brain_Amygdala	ENSG00000254866	3443	3.30526087677347E-10	1.30946060343207E-10	0.606557300777525	0.240149338929701	0.1532933598313
GTEx_V8_Brain_Amygdala	ENSG00000205882	3443	3.67157221969895E-10	1.49845101263045E-10	0.673780079158022	0.274933483435715	0.051286436889261
GTEx_V8_Brain_Amygdala	ENSG00000254507	3443	7.14537947130327E-11	4.66137769201949E-10	0.131126777786318	0.855408475059831	0.013464746616259
GTEx_V8_Brain_Amygdala	ENSG00000184647	958	0.850071585063827	0.130238162016663	0.015527260786891	0.002377121908332	0.001785870224286
GTEx_V8_Brain_Amygdala	ENSG00000171056	1821	0.597906969059361	0.122280792220686	0.215271120637336	0.044005583135623	0.020535534946994
GTEx_V8_Brain_Amygdala	ENSG00000248896	1818	0.62389885350332	0.099569205781864	0.221127585898031	0.035270038089738	0.020134316727048
GTEx_V8_Brain_Amygdala	ENSG00000280294	2566	4.02181036184046E-10	9.97765062303174E-11	0.750342262844142	0.186087746775039	0.063569989878862
GTEx_V8_Brain_Amygdala	ENSG00000270076	3442	3.79019910429128E-10	1.37742118798272E-10	0.695555780482681	0.252724782033883	0.051719436966677
GTEx_V8_Brain_Amygdala	ENSG00000246477	3443	3.70496309834229E-10	1.46495885930776E-10	0.679907728979196	0.268787229822339	0.051305040681471
GTEx_V8_Brain_Amygdala	ENSG00000253641	762	0.917814891985174	0.065100556732046	0.01472232741348	0.001042934535025	0.001319289334276
GTEx_V8_Brain_Amygdala	ENSG00000255310	3424	3.77167514600052E-10	1.20194694802127E-10	0.692205450177001	0.220502816385513	0.087291732940124
GTEx_V8_Brain_Amygdala	ENSG00000261451	499	0.933855507214475	0.060540566281755	0.004777519248896	0.000309202788097	0.000517204466777
GTEx_V8_Brain_Amygdala	ENSG00000254527	3443	3.04131196809524E-10	2.12962312867341E-10	0.558119327631113	0.390761741161158	0.051118930690636
GTEx_V8_Brain_Amygdala	ENSG00000184608	3443	3.68552871247915E-10	1.46111433913082E-10	0.676341272632512	0.268077435348219	0.055581291504603
GTEx_V8_Brain_Amygdala	ENSG00000280273	3442	2.22579393345532E-10	3.055446769545E-10	0.408465042067392	0.560687363781593	0.030847593622889
GTEx_V8_Brain_Amygdala	ENSG00000269899	3443	3.60093502428034E-10	1.53286606818888E-10	0.660817257709136	0.281242428837265	0.057940312940219
GTEx_V8_Brain_Amygdala	ENSG00000227203	3443	3.77242375084967E-10	1.32215104384195E-10	0.692287614506874	0.242566343051243	0.065146041932424
GTEx_V8_Brain_Amygdala	ENSG00000255052	3443	3.84089877474786E-10	1.30753580042897E-10	0.704853650052883	0.239894154325683	0.055252195106591
GTEx_V8_Brain_Amygdala	ENSG00000164733	3443	2.46416799186078E-10	9.9241025719989E-11	0.452206086457087	0.181753831636011	0.366040081561245
GTEx_V8_Brain_Amygdala	ENSG00000186523	3443	3.75221613827609E-10	1.38977116241995E-10	0.688579261249824	0.254984202131662	0.056436536104316
GTEx_V8_Brain_Amygdala	ENSG00000104643	3442	2.65721305184796E-10	1.30229050651886E-10	0.487636624707732	0.238715298084708	0.273648076811609
GTEx_V8_Brain_Amygdala	ENSG00000177710	3443	3.58362172638094E-10	1.59147937013524E-10	0.657640047911503	0.292006299962578	0.05035365160841
GTEx_V8_Brain_Amygdala	ENSG00000269918	3424	2.737561562509E-10	1.72460051958832E-10	0.502417350490327	0.316330067409146	0.181252581654311
GTEx_V8_Brain_Amygdala	ENSG00000254093	2434	2.22423058709537E-09	4.86011641540955E-10	0.772024002649788	0.168633892769445	0.059342101870525
GTEx_V8_Brain_Amygdala	ENSG00000255046	3443	3.78442163672186E-10	1.34801128057211E-10	0.694489378767243	0.247318978949267	0.058191641770246
GTEx_V8_Brain_Amygdala	ENSG00000205879	3443	3.87140996478515E-10	1.27814895465669E-10	0.710452840483682	0.234501501868697	0.055045657132664
GTEx_V8_Brain_Amygdala	ENSG00000079459	3443	3.90029694894341E-10	1.25894308729456E-10	0.715753968531325	0.230978759952021	0.05326727100073
GTEx_V8_Brain_Amygdala	ENSG00000255020	3443	1.47176613609432E-10	3.83290094869639E-10	0.270087756509128	0.703359394665298	0.026552848295108
GTEx_V8_Brain_Amygdala	ENSG00000249889	3443	3.07389356955414E-10	2.01340276080904E-10	0.564098464822611	0.369418465170506	0.066483069498153
GTEx_V8_Brain_Amygdala	ENSG00000154316	3443	3.91564578958498E-10	1.24070761595626E-10	0.718570675501427	0.227631789366222	0.053797534616716
GTEx_V8_Brain_Amygdala	ENSG00000253678	780	0.874969143379183	0.104431844583998	0.014227878931425	0.001693489260176	0.004677643845219
GTEx_V8_Brain_Amygdala	ENSG00000272505	815	0.845321035771404	0.136721709421695	0.014014509505936	0.002265020506144	0.001677724794821
GTEx_V8_Brain_Amygdala	ENSG00000255495	3443	2.79548684614931E-10	2.44262809644756E-10	0.513007299264873	0.448214464161834	0.038778236049483
GTEx_V8_Brain_Amygdala	ENSG00000227888	3255	8.64116788542447E-13	5.44220368759454E-10	0.001585055064849	0.998266826130835	0.000148118259232
GTEx_V8_Brain_Amygdala	ENSG00000255556	3164	9.22989968539605E-12	5.34907129303425E-10	0.016934496398615	0.981415609615322	0.001649893441925
GTEx_V8_Brain_Amygdala	ENSG00000270074	3054	3.44438231924392E-10	1.13714756347084E-10	0.632287827980552	0.208587900989443	0.15912427057185
GTEx_V8_Brain_Amygdala	ENSG00000251402	3020	3.28807230269677E-10	1.70040263700302E-10	0.60331805360588	0.311916770941382	0.084765174953891
GTEx_V8_Brain_Amygdala	ENSG00000250794	3001	3.9554745229028E-10	1.16216995573741E-10	0.725678987596919	0.213152774112725	0.061168237778591
GTEx_V8_Brain_Amygdala	ENSG00000145002	2930	4.0044327974308E-10	1.11435909840264E-10	0.734384943783917	0.204304347359527	0.061310708344678
GTEx_V8_Brain_Amygdala	ENSG00000270154	2672	3.35221213244085E-10	1.6373236235476E-10	0.612650083581148	0.299148963996057	0.088200951923842
GTEx_V8_Brain_Amygdala	ENSG00000242607	2207	4.24740859369084E-10	8.95191728613804E-11	0.774895918432618	0.163256656415063	0.061847424638059
GTEx_V8_Brain_Amygdala	ENSG00000283674	1808	4.37263425940326E-10	7.69765261875828E-11	0.798322150614116	0.140476658340536	0.061201190531109
GTEx_V8_Brain_Amygdala	ENSG00000154359	1513	4.39433627568061E-10	6.95716036260794E-11	0.800676019594765	0.126691254181248	0.072632725714982
GTEx_V8_Brain_Amygdala	ENSG00000250305	417	0.949231639734828	0.036972721939598	0.012323476052837	0.000479008179995	0.000993154092743
GTEx_V8_Brain_Anterior_cingulate_cortex_BA24	ENSG00000184608	3441	3.28844994199753E-10	1.88331491519864E-10	0.603471944582796	0.345561018605284	0.050967036294744
GTEx_V8_Brain_Anterior_cingulate_cortex_BA24	ENSG00000184647	956	0.832598686811475	0.144320686092409	0.015191642597974	0.00262802241602	0.005260962082123
GTEx_V8_Brain_Anterior_cingulate_cortex_BA24	ENSG00000254527	3441	3.89465902763943E-10	1.2774435220244E-10	0.714718940033137	0.234376056004964	0.050905003444691
GTEx_V8_Brain_Anterior_cingulate_cortex_BA24	ENSG00000164733	3441	2.76372596721046E-10	1.53674076844597E-10	0.507178492342613	0.281800247335067	0.211021259892275
GTEx_V8_Brain_Anterior_cingulate_cortex_BA24	ENSG00000154328	3441	3.06992343001716E-10	2.12276651315008E-10	0.563369579804944	0.3895072438302	0.047123175845586
GTEx_V8_Brain_Anterior_cingulate_cortex_BA24	ENSG00000255495	3441	2.65251183697967E-10	2.59569714994685E-10	0.486769299981701	0.476306165449235	0.036924534044242
GTEx_V8_Brain_Anterior_cingulate_cortex_BA24	ENSG00000254507	3441	3.02485747083602E-21	5.44921759764729E-10	5.55099409207481E-12	0.999999999425071	2.44523690679215E-11
GTEx_V8_Brain_Anterior_cingulate_cortex_BA24	ENSG00000186523	3441	3.55483427163422E-10	1.63967531968288E-10	0.652356821119669	0.300854265111125	0.046788913249756
GTEx_V8_Brain_Anterior_cingulate_cortex_BA24	ENSG00000104643	3440	3.92560390564098E-10	1.23604986267541E-10	0.720404097832048	0.22677989753495	0.052816004116836
GTEx_V8_Brain_Anterior_cingulate_cortex_BA24	ENSG00000253695	2440	2.2335117332217E-09	4.90916476679734E-10	0.775150195877373	0.17032022036883	0.054529581029369
GTEx_V8_Brain_Anterior_cingulate_cortex_BA24	ENSG00000269918	3422	2.46925727320259E-10	2.39654676102421E-10	0.453175929331435	0.43972447137589	0.107099598806095
GTEx_V8_Brain_Anterior_cingulate_cortex_BA24	ENSG00000254866	3441	3.26587751145797E-10	1.41322921170851E-10	0.599329619538493	0.259203877222574	0.141466502771021
GTEx_V8_Brain_Anterior_cingulate_cortex_BA24	ENSG00000280273	3440	1.15386513562726E-11	4.99647456222905E-10	0.021175064831603	0.916862117110904	0.061962817546308
GTEx_V8_Brain_Anterior_cingulate_cortex_BA24	ENSG00000249889	3441	6.87807145831869E-11	3.97546824678637E-10	0.126221266284798	0.729404073950514	0.14437465929836
GTEx_V8_Brain_Anterior_cingulate_cortex_BA24	ENSG00000269899	3441	3.88561629519908E-10	1.27110119125148E-10	0.713059484841063	0.233209332320505	0.053731182322759
GTEx_V8_Brain_Anterior_cingulate_cortex_BA24	ENSG00000255020	3441	9.21624230509211E-17	5.44921622278212E-10	1.69129643561542E-07	0.999999747036757	8.32886791780127E-08
GTEx_V8_Brain_Anterior_cingulate_cortex_BA24	ENSG00000079459	3441	3.65644199789597E-10	1.32251577755795E-10	0.67100311747003	0.24261190208582	0.086384979946255
GTEx_V8_Brain_Anterior_cingulate_cortex_BA24	ENSG00000255046	3441	2.95262014899406E-10	1.67671514721449E-10	0.541842951650784	0.307547719138529	0.150609328747752
GTEx_V8_Brain_Anterior_cingulate_cortex_BA24	ENSG00000253678	778	0.90006181095839	0.082260813194844	0.014613322675346	0.001333848966155	0.001730204205265
GTEx_V8_Brain_Anterior_cingulate_cortex_BA24	ENSG00000227203	3441	3.89710766909888E-10	1.27191968767098E-10	0.715168296553439	0.233361797990419	0.051469904939239
GTEx_V8_Brain_Anterior_cingulate_cortex_BA24	ENSG00000177710	3441	6.09586829396149E-11	4.7885195768376E-10	0.111866853933102	0.878744209773925	0.009388935753161
GTEx_V8_Brain_Anterior_cingulate_cortex_BA24	ENSG00000154316	3441	2.60158472427764E-10	2.48692069941264E-10	0.477423533959303	0.45631498103675	0.066261484495098
GTEx_V8_Brain_Anterior_cingulate_cortex_BA24	ENSG00000255052	3441	3.17340723240266E-10	2.03862422343605E-10	0.582360159731627	0.374069627826679	0.043570211920491
GTEx_V8_Brain_Anterior_cingulate_cortex_BA24	ENSG00000248896	1817	0.603629135886213	0.119680634506905	0.213928305291443	0.042394874020993	0.020367050294446
GTEx_V8_Brain_Anterior_cingulate_cortex_BA24	ENSG00000253641	760	0.91924554344799	0.063603645769772	0.014722196596403	0.001017234164627	0.001411380021209
GTEx_V8_Brain_Anterior_cingulate_cortex_BA24	ENSG00000261451	497	0.87807350423225	0.116168302211229	0.004470301889112	0.000590719580984	0.000697172086425
GTEx_V8_Brain_Anterior_cingulate_cortex_BA24	ENSG00000280294	2566	3.75731429545801E-10	1.25687455392096E-10	0.700995017738515	0.234428130156158	0.064576851603906
GTEx_V8_Brain_Anterior_cingulate_cortex_BA24	ENSG00000270076	3440	3.86695892376799E-10	1.3029670299299E-10	0.709641910338327	0.239061668173527	0.051296420971153
GTEx_V8_Brain_Anterior_cingulate_cortex_BA24	ENSG00000269954	3441	3.85687593408047E-10	1.2005273204754E-10	0.707785266921321	0.220239895311497	0.071974837261441
GTEx_V8_Brain_Anterior_cingulate_cortex_BA24	ENSG00000205882	3441	2.13417629951865E-10	3.14702130844405E-10	0.391648206379784	0.577487146010733	0.030864647081362
GTEx_V8_Brain_Anterior_cingulate_cortex_BA24	ENSG00000255310	3422	3.07691526445376E-10	1.7656893411749E-10	0.564697712780012	0.3239406992412	0.111361587494526
GTEx_V8_Brain_Anterior_cingulate_cortex_BA24	ENSG00000253649	1099	0.888952324383933	0.090220086341187	0.017429946999908	0.00176734119505	0.001630301079922
GTEx_V8_Brain_Anterior_cingulate_cortex_BA24	ENSG00000205879	3441	3.86152232317003E-10	1.1627402987134E-10	0.708637937787116	0.21329941351406	0.078062648196396
GTEx_V8_Brain_Anterior_cingulate_cortex_BA24	ENSG00000171044	3440	3.47966921814724E-10	1.51726549495441E-10	0.638568746136398	0.278356703465828	0.083074549898082
GTEx_V8_Brain_Anterior_cingulate_cortex_BA24	ENSG00000154319	3441	2.63533867765948E-10	2.39229920734197E-10	0.48361780914791	0.438939565431345	0.077442624917982
GTEx_V8_Brain_Anterior_cingulate_cortex_BA24	ENSG00000272505	813	0.891590775857866	0.090516952395279	0.014759237081108	0.001496765459968	0.001636269205779
GTEx_V8_Brain_Anterior_cingulate_cortex_BA24	ENSG00000254948	3441	3.82224150876708E-10	1.31975090896988E-10	0.701429414053851	0.242134462765453	0.056436122666499
GTEx_V8_Brain_Anterior_cingulate_cortex_BA24	ENSG00000246477	3441	3.90700845101833E-10	1.25855752058074E-10	0.716985214622196	0.230909036342885	0.052105748518362
GTEx_V8_Brain_Anterior_cingulate_cortex_BA24	ENSG00000254093	2434	2.12780792089564E-09	5.46428993987886E-10	0.738555227506084	0.189591878504503	0.071852891315178
GTEx_V8_Brain_Anterior_cingulate_cortex_BA24	ENSG00000171056	1820	0.612889963806201	0.106465938473809	0.220650266508731	0.038307767975232	0.021686063236027
GTEx_V8_Brain_Anterior_cingulate_cortex_BA24	ENSG00000227888	3256	2.81791572425227E-20	5.45165557977896E-10	5.16891737055542E-11	0.9999999993641	3.90421436236615E-11
GTEx_V8_Brain_Anterior_cingulate_cortex_BA24	ENSG00000255556	3165	1.04742151497466E-12	5.43673126681601E-10	0.001921748078592	0.997499254303162	0.000578997073525
GTEx_V8_Brain_Anterior_cingulate_cortex_BA24	ENSG00000270074	3055	4.4025285665698E-11	4.97091959345501E-10	0.080817478783269	0.912507992219974	0.006674528455641
GTEx_V8_Brain_Anterior_cingulate_cortex_BA24	ENSG00000251402	3021	2.10532702286034E-10	3.16186371932791E-10	0.386299519929488	0.58012638376168	0.033574095782112
GTEx_V8_Brain_Anterior_cingulate_cortex_BA24	ENSG00000250794	3001	4.00003890730617E-10	1.15415612249339E-10	0.733854480578296	0.211689144476956	0.054456374429329
GTEx_V8_Brain_Anterior_cingulate_cortex_BA24	ENSG00000145002	2930	3.87818317759921E-10	1.29633871722708E-10	0.711231277070036	0.237688242070044	0.051080480342467
GTEx_V8_Brain_Anterior_cingulate_cortex_BA24	ENSG00000270154	2672	1.43635090410577E-10	3.87359152077235E-10	0.262507254093216	0.707907361423466	0.029585383952322
GTEx_V8_Brain_Anterior_cingulate_cortex_BA24	ENSG00000242607	2204	4.28882741147205E-10	8.73064516717159E-11	0.782452267579515	0.159223279890765	0.058324452013532
GTEx_V8_Brain_Anterior_cingulate_cortex_BA24	ENSG00000283674	1806	4.43340968541589E-10	7.17428064656774E-11	0.809418233468523	0.130922902627711	0.059658863388683
GTEx_V8_Brain_Anterior_cingulate_cortex_BA24	ENSG00000154359	1512	4.57185756120282E-10	5.89088274532243E-11	0.83302167009511	0.107275946577168	0.059702382811629
GTEx_V8_Brain_Anterior_cingulate_cortex_BA24	ENSG00000250305	417	0.939162828523496	0.046895258602967	0.012192756902053	0.000607679987813	0.001141475983672
GTEx_V8_Brain_Caudate_basal_ganglia	ENSG00000104643	3453	2.98376753220626E-10	1.68539804445859E-10	0.547563377788554	0.309150999599728	0.1432856221448
GTEx_V8_Brain_Caudate_basal_ganglia	ENSG00000248896	1825	0.610335655687847	0.113556818590109	0.21635706754072	0.040235088864349	0.019515369316975
GTEx_V8_Brain_Caudate_basal_ganglia	ENSG00000254527	3454	3.52792691535336E-10	1.63723228202594E-10	0.647418554172442	0.30040034592455	0.052181099386493
GTEx_V8_Brain_Caudate_basal_ganglia	ENSG00000205879	3454	3.81291388862887E-10	1.36870501418466E-10	0.699717215290689	0.251125269459828	0.049157514731321
GTEx_V8_Brain_Caudate_basal_ganglia	ENSG00000269918	3435	3.39482871480013E-10	1.70312531268083E-10	0.623043072666363	0.312505199673068	0.064451727150776
GTEx_V8_Brain_Caudate_basal_ganglia	ENSG00000186523	3454	1.30089740286761E-10	4.06039194946704E-10	0.238730885275971	0.745116370795313	0.016152743392587
GTEx_V8_Brain_Caudate_basal_ganglia	ENSG00000253649	1104	0.86008124509535	0.11884863393915	0.016911967757667	0.002335123947183	0.00182302926065
GTEx_V8_Brain_Caudate_basal_ganglia	ENSG00000227203	3454	3.84926182763039E-10	1.34154112122338E-10	0.706387515067337	0.246142043657588	0.047470440755994
GTEx_V8_Brain_Caudate_basal_ganglia	ENSG00000254936	3436	3.81216253106401E-10	1.24658209273895E-10	0.699635009308172	0.228709900510313	0.071655089675641
GTEx_V8_Brain_Caudate_basal_ganglia	ENSG00000171056	1828	0.621474731686895	0.098802794628302	0.22379381443838	0.035558637715472	0.02037002153095
GTEx_V8_Brain_Caudate_basal_ganglia	ENSG00000280273	3453	6.4437490521583E-16	5.44916526822559E-10	1.18251873128087E-06	0.999998594906926	2.22029428487464E-07
GTEx_V8_Brain_Caudate_basal_ganglia	ENSG00000255310	3435	2.93183129164869E-10	2.21061597199746E-10	0.538070497791149	0.405651663087572	0.056277838607035
GTEx_V8_Brain_Caudate_basal_ganglia	ENSG00000246477	3454	3.77427837443644E-10	1.30837411334603E-10	0.692627116958631	0.240035617558934	0.067337264974171
GTEx_V8_Brain_Caudate_basal_ganglia	ENSG00000255052	3454	3.89527772478927E-10	1.22185367547903E-10	0.714832005648448	0.224164372631996	0.061003621207845
GTEx_V8_Brain_Caudate_basal_ganglia	ENSG00000184647	961	0.843113405119769	0.136591334532322	0.015430660887707	0.002497527426819	0.002367072033383
GTEx_V8_Brain_Caudate_basal_ganglia	ENSG00000255495	3454	2.0822746000919E-10	3.21170338207924E-10	0.3821233385291	0.589359077439346	0.028517583502155
GTEx_V8_Brain_Caudate_basal_ganglia	ENSG00000253695	2448	2.23315011590687E-09	4.85325478069865E-10	0.775024052162765	0.16837763096236	0.056598314156399
GTEx_V8_Brain_Caudate_basal_ganglia	ENSG00000249889	3454	1.66043720777942E-13	5.44743110792237E-10	0.000304710920081	0.999671470650091	2.38178849175675E-05
GTEx_V8_Brain_Caudate_basal_ganglia	ENSG00000280294	2574	4.16434057619863E-10	9.21783059077951E-11	0.77693251722454	0.171924039499188	0.051143442767658
GTEx_V8_Brain_Caudate_basal_ganglia	ENSG00000079459	3454	3.85740470632723E-10	1.20801692239426E-10	0.707881834785178	0.22161565712024	0.07050250758804
GTEx_V8_Brain_Caudate_basal_ganglia	ENSG00000226430	3454	3.36993674069521E-10	1.76906415115982E-10	0.618425388241059	0.324588331625859	0.056986279619181
GTEx_V8_Brain_Caudate_basal_ganglia	ENSG00000154316	3454	6.16630333968357E-12	5.38188007050647E-10	0.011315935076186	0.987641019156557	0.001043045222902
GTEx_V8_Brain_Caudate_basal_ganglia	ENSG00000255046	3454	3.4408113703749E-10	1.7900154871749E-10	0.631431766030531	0.328450030958375	0.040118202488011
GTEx_V8_Brain_Caudate_basal_ganglia	ENSG00000254866	3454	1.57031654179398E-10	3.39474537235335E-10	0.288172654784005	0.622889143115158	0.088938201604329
GTEx_V8_Brain_Caudate_basal_ganglia	ENSG00000272505	817	0.789945334225285	0.191882612290153	0.013110659680654	0.003182781793432	0.001878612010475
GTEx_V8_Brain_Caudate_basal_ganglia	ENSG00000253678	781	0.704424018210524	0.277074689799196	0.011460548134334	0.004505300372956	0.002535443482989
GTEx_V8_Brain_Caudate_basal_ganglia	ENSG00000184608	3454	3.3040218244706E-10	1.92500976902387E-10	0.606329179678797	0.353222834200176	0.040447985598124
GTEx_V8_Brain_Caudate_basal_ganglia	ENSG00000254948	3454	3.4959855481388E-10	1.62071552213406E-10	0.641556915233623	0.297360413079897	0.061082671174809
GTEx_V8_Brain_Caudate_basal_ganglia	ENSG00000154319	3454	4.33625694707419E-13	5.44365695078673E-10	0.000795757188443	0.998978664021591	0.000225578245165
GTEx_V8_Brain_Caudate_basal_ganglia	ENSG00000154328	3454	2.65781819546838E-14	5.4488971583825E-10	4.87742760734315E-05	0.999940522294513	1.07028844972633E-05
GTEx_V8_Brain_Caudate_basal_ganglia	ENSG00000270076	3453	3.80877120482697E-10	1.20204832599487E-10	0.698963174452383	0.220512277855261	0.080524547191273
GTEx_V8_Brain_Caudate_basal_ganglia	ENSG00000255020	3454	1.07489447944055E-13	5.44741181093087E-10	0.000197256532367	0.999667818304935	0.000134924617848
GTEx_V8_Brain_Caudate_basal_ganglia	ENSG00000171044	3453	3.96378647388252E-10	1.23582187691151E-10	0.72741066019538	0.226744880342026	0.045844458942632
GTEx_V8_Brain_Caudate_basal_ganglia	ENSG00000164733	3454	1.12064190337872E-14	1.39084976861654E-11	2.05651754766533E-05	0.024548395498875	0.975431039311728
GTEx_V8_Brain_Caudate_basal_ganglia	ENSG00000269899	3454	3.85009525359947E-10	1.2983002159675E-10	0.706540459118861	0.23819900858174	0.055260531784559
GTEx_V8_Brain_Caudate_basal_ganglia	ENSG00000177710	3454	1.71364106682323E-10	3.61554534947964E-10	0.314474491244411	0.663475578810595	0.022049929412074
GTEx_V8_Brain_Caudate_basal_ganglia	ENSG00000261451	500	0.512626548855673	0.479317330791535	0.002626814337441	0.002453154221316	0.002976151794035
GTEx_V8_Brain_Caudate_basal_ganglia	ENSG00000205882	3454	3.00606055691196E-10	1.70878398398719E-10	0.551649573873278	0.313448253842971	0.134902171812266
GTEx_V8_Brain_Caudate_basal_ganglia	ENSG00000253641	763	0.318288695131538	0.652859025537246	0.005108219655268	0.010464463903695	0.013279595772253
GTEx_V8_Brain_Caudate_basal_ganglia	ENSG00000254507	3454	8.52340372042247E-14	5.44818922650873E-10	0.000156415080179	0.999810585677576	3.29986973420167E-05
GTEx_V8_Brain_Caudate_basal_ganglia	ENSG00000254093	2442	2.20518951240446E-09	5.32466729212221E-10	0.765413490834873	0.184767501986429	0.049819004441042
GTEx_V8_Brain_Caudate_basal_ganglia	ENSG00000227888	3266	1.84547373860352E-23	5.45165879127481E-10	3.38516001869566E-14	0.999999999445059	9.73781925781715E-12
GTEx_V8_Brain_Caudate_basal_ganglia	ENSG00000254423	3220	2.10644104713212E-10	2.63544667653521E-10	0.386395053146134	0.483302908699479	0.130302037680197
GTEx_V8_Brain_Caudate_basal_ganglia	ENSG00000255556	3175	3.7600263680377E-13	5.4460580311999E-10	0.000689867340632	0.999210332032579	9.98000818084644E-05
GTEx_V8_Brain_Caudate_basal_ganglia	ENSG00000270074	3065	3.28873645402339E-11	5.08327651728768E-10	0.060371491404201	0.93313299090527	0.006495517149314
GTEx_V8_Brain_Caudate_basal_ganglia	ENSG00000251402	3031	1.30362402658389E-11	5.27729918068726E-10	0.023919752096954	0.968305831112205	0.007774416250073
GTEx_V8_Brain_Caudate_basal_ganglia	ENSG00000250794	3011	3.30876277846063E-10	1.91621662894492E-10	0.607031292532101	0.351510930509649	0.041457776435751
GTEx_V8_Brain_Caudate_basal_ganglia	ENSG00000145002	2940	2.96584786442246E-10	2.28211348231102E-10	0.543915089025734	0.418485539589856	0.037599370859614
GTEx_V8_Brain_Caudate_basal_ganglia	ENSG00000270154	2682	2.74308877271822E-11	5.13784645418231E-10	0.050132608877871	0.938980403866922	0.010886986713993
GTEx_V8_Brain_Caudate_basal_ganglia	ENSG00000242607	2212	4.0728544073471E-10	1.01823141363559E-10	0.743049814587712	0.185694447486461	0.071255737416719
GTEx_V8_Brain_Caudate_basal_ganglia	ENSG00000255122	2177	4.21115910521555E-10	9.47035867600502E-11	0.768345922118277	0.172732257233014	0.058921820132889
GTEx_V8_Brain_Caudate_basal_ganglia	ENSG00000283674	1812	4.48726461037811E-10	7.02384972217572E-11	0.819250359997432	0.12818349553496	0.052566143948643
GTEx_V8_Brain_Caudate_basal_ganglia	ENSG00000154359	1517	4.26915990410358E-10	9.31377433474512E-11	0.777867957430873	0.169650382146543	0.05248165990253
GTEx_V8_Brain_Caudate_basal_ganglia	ENSG00000250305	417	0.954337889125259	0.032030969439146	0.012389768345938	0.000415018280271	0.000826354809386
GTEx_V8_Brain_Cerebellar_Hemisphere	ENSG00000184608	3451	2.03848907577018E-10	3.28052050300631E-10	0.374088210655879	0.601992574067609	0.02391921474461
GTEx_V8_Brain_Cerebellar_Hemisphere	ENSG00000269954	3451	3.78776923385488E-10	1.28479118974209E-10	0.695102972055321	0.235706042225427	0.069190985211995
GTEx_V8_Brain_Cerebellar_Hemisphere	ENSG00000254507	3451	2.95363447865924E-36	5.4492203083962E-10	5.42028824282849E-27	0.999999999444398	1.06791354764899E-11
GTEx_V8_Brain_Cerebellar_Hemisphere	ENSG00000171056	1827	0.167516707137155	0.560179522544868	0.060321892635528	0.201707450288303	0.010274427394145
GTEx_V8_Brain_Cerebellar_Hemisphere	ENSG00000269899	3451	3.73804547487926E-10	1.47304144401583E-10	0.685978041123206	0.270277762337264	0.043744196018422
GTEx_V8_Brain_Cerebellar_Hemisphere	ENSG00000184647	960	0.062492116202646	0.887718084411911	0.001143322846435	0.016208784862064	0.032437691676945
GTEx_V8_Brain_Cerebellar_Hemisphere	ENSG00000164733	3451	2.02753080327294E-10	1.15279729040912E-10	0.372077230759494	0.211135916934347	0.416786851988125
GTEx_V8_Brain_Cerebellar_Hemisphere	ENSG00000249889	3451	3.43186670688099E-10	1.76499174224375E-10	0.629790412343288	0.323851675453494	0.046357911683531
GTEx_V8_Brain_Cerebellar_Hemisphere	ENSG00000255052	3451	3.52446282830295E-10	1.68111211938508E-10	0.646782957355248	0.308460318003871	0.044756724120322
GTEx_V8_Brain_Cerebellar_Hemisphere	ENSG00000254936	3433	3.9760613498799E-10	1.22071730937815E-10	0.729714998947786	0.223988408041864	0.046296592490674
GTEx_V8_Brain_Cerebellar_Hemisphere	ENSG00000205882	3451	1.95854967651639E-18	5.44922026965815E-10	3.59418332272322E-09	0.999999992331951	3.52894167882767E-09
GTEx_V8_Brain_Cerebellar_Hemisphere	ENSG00000249848	102	0.991584561112295	0.00759916093125	0.000752324550365	5.70730890938956E-06	5.82460971798298E-05
GTEx_V8_Brain_Cerebellar_Hemisphere	ENSG00000269918	3432	2.30964098125105E-10	2.77039305643175E-10	0.423881783568251	0.508374546486542	0.067743669437202
GTEx_V8_Brain_Cerebellar_Hemisphere	ENSG00000254556	3445	3.73911004379049E-10	1.44286683071746E-10	0.686181060815733	0.264737962176128	0.049080976489943
GTEx_V8_Brain_Cerebellar_Hemisphere	ENSG00000254774	3451	3.95184911734349E-10	1.22000785389329E-10	0.725213680397326	0.223835731206883	0.050950587878604
GTEx_V8_Brain_Cerebellar_Hemisphere	ENSG00000171044	3450	3.94689828021943E-10	1.25027850614404E-10	0.724311557821456	0.229397466680088	0.046290974978739
GTEx_V8_Brain_Cerebellar_Hemisphere	ENSG00000255046	3451	3.81125829799479E-10	1.38138802078752E-10	0.699413508755528	0.253454826752272	0.047131663972934
GTEx_V8_Brain_Cerebellar_Hemisphere	ENSG00000136573	3451	2.33507665980909E-10	2.33932513474044E-10	0.428515737364083	0.429153054379075	0.142331207789402
GTEx_V8_Brain_Cerebellar_Hemisphere	ENSG00000280273	3450	3.77189309676933E-10	1.41856529817459E-10	0.692195635886795	0.260279234783321	0.047525128810839
GTEx_V8_Brain_Cerebellar_Hemisphere	ENSG00000254866	3451	2.16694460682856E-10	2.19793717922278E-10	0.397661405299721	0.403149740646448	0.199188853617342
GTEx_V8_Brain_Cerebellar_Hemisphere	ENSG00000255310	3432	3.90457089985129E-11	4.9526907654694E-10	0.071659469611644	0.908933721479138	0.019406808374904
GTEx_V8_Brain_Cerebellar_Hemisphere	ENSG00000253649	1103	0.891880332987855	0.087470046280061	0.01753142121763	0.001717971944394	0.00140022757006
GTEx_V8_Brain_Cerebellar_Hemisphere	ENSG00000254839	3432	3.73966901350314E-10	1.1983943509515E-10	0.686330725972832	0.219844052147021	0.093825221386342
GTEx_V8_Brain_Cerebellar_Hemisphere	ENSG00000253678	781	0.851214498573879	0.131126869196926	0.013848739511085	0.002131675781915	0.001678216936197
GTEx_V8_Brain_Cerebellar_Hemisphere	ENSG00000079459	3451	3.82021697114444E-10	1.33783871926648E-10	0.701057537192198	0.24545663172916	0.053485830562837
GTEx_V8_Brain_Cerebellar_Hemisphere	ENSG00000255174	3451	6.81705921013123E-27	5.44922030837475E-10	1.25101552525596E-17	0.999999999440455	1.46211071134219E-11
GTEx_V8_Brain_Cerebellar_Hemisphere	ENSG00000207128	772	0.909266956688991	0.072686030075656	0.01463933724475	0.001168016555675	0.002239659434928
GTEx_V8_Brain_Cerebellar_Hemisphere	ENSG00000177710	3451	3.73791770321467E-10	1.45559817685444E-10	0.685954593426602	0.267073477175173	0.046971928878875
GTEx_V8_Brain_Cerebellar_Hemisphere	ENSG00000272505	817	0.889511995617767	0.092618492979325	0.014763159615142	0.001535610996953	0.001570740790813
GTEx_V8_Brain_Cerebellar_Hemisphere	ENSG00000227203	3451	2.97344299960588E-10	9.86868363737465E-11	0.545663935328939	0.180829166023339	0.273506898251692
GTEx_V8_Brain_Cerebellar_Hemisphere	ENSG00000248896	1824	0.609813717478771	0.105388365018396	0.216168116504209	0.037326998124947	0.031302802873678
GTEx_V8_Brain_Cerebellar_Hemisphere	ENSG00000254527	3451	3.34966148510653E-10	1.8067547831223E-10	0.614704727222038	0.331508286093278	0.053786986169043
GTEx_V8_Brain_Cerebellar_Hemisphere	ENSG00000253641	763	0.92663752128311	0.056455809952243	0.014871618351293	0.000904929951615	0.001130120461738
GTEx_V8_Brain_Cerebellar_Hemisphere	ENSG00000254093	2440	2.17580140105206E-09	4.88777452399E-10	0.755213171526358	0.1695777610171	0.075209064791965
GTEx_V8_Brain_Cerebellar_Hemisphere	ENSG00000186523	3451	3.54267063338003E-10	1.67754666384598E-10	0.650124317042783	0.307808702115794	0.042066980319401
GTEx_V8_Brain_Cerebellar_Hemisphere	ENSG00000154316	3451	1.1728090672088E-11	5.3011564527216E-10	0.021522511482058	0.972822777571592	0.005654710404507
GTEx_V8_Brain_Cerebellar_Hemisphere	ENSG00000154319	3451	3.20316173412746E-10	2.02744097261128E-10	0.5878201928104	0.372020586490717	0.040159220175823
GTEx_V8_Brain_Cerebellar_Hemisphere	ENSG00000154328	3451	3.15198950947805E-10	1.86300507421637E-10	0.578429450332593	0.341804938575577	0.079765610590332
GTEx_V8_Brain_Cerebellar_Hemisphere	ENSG00000280294	2572	4.10746953219734E-10	9.88716839135105E-11	0.766322390068169	0.184413662759779	0.049263946662433
GTEx_V8_Brain_Cerebellar_Hemisphere	ENSG00000255495	3451	1.08946069021578E-10	4.28883755142339E-10	0.199929646436177	0.787042239670968	0.013028113355026
GTEx_V8_Brain_Cerebellar_Hemisphere	ENSG00000104643	3450	3.88351724823536E-10	1.30672179929042E-10	0.712680243621444	0.239754333406992	0.04756542245254
GTEx_V8_Brain_Cerebellar_Hemisphere	ENSG00000270076	3450	3.90080452504338E-10	1.25395629163081E-10	0.715852702982269	0.230064600519901	0.054082695982355
GTEx_V8_Brain_Cerebellar_Hemisphere	ENSG00000226430	3451	2.66789212776397E-10	1.44978906758821E-10	0.48959153333753	0.265809806325108	0.244598659925593
GTEx_V8_Brain_Cerebellar_Hemisphere	ENSG00000246477	3451	3.84613310700327E-10	1.23277650755939E-10	0.705813471872338	0.226161864588279	0.068024663031491
GTEx_V8_Brain_Cerebellar_Hemisphere	ENSG00000261451	500	0.926119669595379	0.068233825513245	0.004745646575874	0.000349093784567	0.000551764530934
GTEx_V8_Brain_Cerebellar_Hemisphere	ENSG00000255020	3451	7.45366117068993E-17	5.44921608922206E-10	1.36783993758961E-07	0.999999224535105	6.38135978929249E-07
GTEx_V8_Brain_Cerebellar_Hemisphere	ENSG00000205879	3451	3.21529644255446E-10	1.99097950132118E-10	0.590047063396189	0.36532498229068	0.044627953792505
GTEx_V8_Brain_Cerebellar_Hemisphere	ENSG00000227888	3263	4.40612851850996E-18	5.45165775466331E-10	8.08218098880154E-09	0.999999988129019	3.2436340721708E-09
GTEx_V8_Brain_Cerebellar_Hemisphere	ENSG00000254423	3217	1.53057647726147E-11	4.83218221959771E-10	0.028076137631564	0.886305980799208	0.085617881070704
GTEx_V8_Brain_Cerebellar_Hemisphere	ENSG00000255556	3172	3.96098093961365E-15	5.4503089569959E-10	7.26737431239574E-06	0.999990553508272	2.17857237745468E-06
GTEx_V8_Brain_Cerebellar_Hemisphere	ENSG00000270074	3062	1.35217173673536E-10	3.64001591788206E-10	0.248218857671207	0.668115919560601	0.083665222268972
GTEx_V8_Brain_Cerebellar_Hemisphere	ENSG00000251402	3028	3.16712181665391E-12	5.40554137454759E-10	0.005811244830399	0.991842179365128	0.002346575260753
GTEx_V8_Brain_Cerebellar_Hemisphere	ENSG00000250794	3008	3.6793174573625E-10	1.4954841455728E-10	0.675014024606547	0.274313467999233	0.050672506876741
GTEx_V8_Brain_Cerebellar_Hemisphere	ENSG00000145002	2937	3.75938612612333E-10	1.44059703638507E-10	0.689444418347193	0.264148744313401	0.04640683681941
GTEx_V8_Brain_Cerebellar_Hemisphere	ENSG00000270154	2679	3.21193789111731E-10	1.50833868198209E-10	0.58701294084103	0.275526127690448	0.137460930996495
GTEx_V8_Brain_Cerebellar_Hemisphere	ENSG00000255549	2530	3.71633684152819E-10	1.47337448347119E-10	0.678848181175614	0.269083273849234	0.052068544456183
GTEx_V8_Brain_Cerebellar_Hemisphere	ENSG00000242607	2210	3.9968508494762E-10	1.18760317654846E-10	0.729183861060688	0.216611641264146	0.054204497156722
GTEx_V8_Brain_Cerebellar_Hemisphere	ENSG00000255122	2175	4.2913999728731E-10	9.03735889277327E-11	0.782986361156122	0.164838741789027	0.052174896535337
GTEx_V8_Brain_Cerebellar_Hemisphere	ENSG00000244289	1976	4.35557237877349E-10	7.89601450347701E-11	0.796197287910772	0.144279378336968	0.059523333237742
GTEx_V8_Brain_Cerebellar_Hemisphere	ENSG00000283674	1810	3.92363708642091E-10	1.29527134684919E-10	0.716347689456838	0.23643353010133	0.047218779919941
GTEx_V8_Brain_Cerebellar_Hemisphere	ENSG00000154359	1515	4.50525344312612E-10	6.41067294980658E-11	0.820885848424539	0.116744170868322	0.062369980192506
GTEx_V8_Brain_Cerebellar_Hemisphere	ENSG00000250305	416	0.922466635335959	0.061758340481841	0.011961037550115	0.000797764859341	0.003016221772744
GTEx_V8_Brain_Cerebellar_Hemisphere	ENSG00000251468	335	0.960016159758898	0.027905408343193	0.01075139916935	0.000311502317368	0.001015530411191
GTEx_V8_Brain_Cerebellum	ENSG00000184647	961	0.723469402683502	0.25332189631427	0.013240936447755	0.004630960345996	0.005336804208477
GTEx_V8_Brain_Cerebellum	ENSG00000280294	2574	3.66003457396268E-10	1.47596551142877E-10	0.682845176239985	0.275326042590165	0.04182878065625
GTEx_V8_Brain_Cerebellum	ENSG00000254507	3454	2.73794128102853E-44	5.44922120416082E-10	5.02446345432581E-35	0.999999999435985	1.90943998033121E-11
GTEx_V8_Brain_Cerebellum	ENSG00000269899	3454	3.83306760184912E-10	1.16658841722299E-10	0.703415672823207	0.214000929247325	0.082583397429503
GTEx_V8_Brain_Cerebellum	ENSG00000255174	3454	3.510371346077E-17	5.449220437494E-10	6.44196888431831E-08	0.999999858666722	7.63686643492932E-08
GTEx_V8_Brain_Cerebellum	ENSG00000254866	3454	1.950225154128E-10	3.30548822350693E-10	0.357890619587795	0.606562735531945	0.035546644354688
GTEx_V8_Brain_Cerebellum	ENSG00000171056	1828	0.61452510274724	0.107185614691928	0.221291244518739	0.038579252755951	0.018418785286142
GTEx_V8_Brain_Cerebellum	ENSG00000255020	3454	3.04233146946191E-27	5.4492212042429E-10	5.58305738336154E-18	0.999999999451063	4.01601053266804E-12
GTEx_V8_Brain_Cerebellum	ENSG00000248896	1825	0.620397344576518	0.09931745099911	0.219923822132513	0.03518173027293	0.025179652018929
GTEx_V8_Brain_Cerebellum	ENSG00000246477	3454	3.45734016390148E-10	1.55364767694109E-10	0.634465005625326	0.285033208569954	0.080501785303622
GTEx_V8_Brain_Cerebellum	ENSG00000249848	102	0.992033422966153	0.007153899527228	0.000752665106084	5.37309167471272E-06	5.46393088601542E-05
GTEx_V8_Brain_Cerebellum	ENSG00000255052	3454	3.92809244188178E-10	1.2432064023249E-10	0.720853915173601	0.228092814458341	0.051053269850928
GTEx_V8_Brain_Cerebellum	ENSG00000164733	3454	2.28916722594366E-12	1.03409527423423E-10	0.004200907136794	0.188962533210469	0.80683655954704
GTEx_V8_Brain_Cerebellum	ENSG00000184608	3454	1.18887173984047E-12	5.42715196903599E-10	0.00218172780041	0.995948149640642	0.001870122015044
GTEx_V8_Brain_Cerebellum	ENSG00000227203	3454	3.51497435016476E-10	1.70991580909479E-10	0.645041597044805	0.313749651275733	0.041208751156974
GTEx_V8_Brain_Cerebellum	ENSG00000254556	3448	3.99386520482731E-10	1.21435011255232E-10	0.7329322165752	0.222806604849058	0.04426117805492
GTEx_V8_Brain_Cerebellum	ENSG00000154316	3454	3.62948242710986E-15	5.44914306101842E-10	6.66055256169725E-06	0.999985651508152	7.68739437141237E-06
GTEx_V8_Brain_Cerebellum	ENSG00000104643	3453	3.84981969792499E-10	1.34323884445736E-10	0.706496151231328	0.246456204002847	0.04704764424652
GTEx_V8_Brain_Cerebellum	ENSG00000205879	3454	3.76776059865179E-10	1.44366166441725E-10	0.691431023877293	0.264886223653889	0.043682751947676
GTEx_V8_Brain_Cerebellum	ENSG00000171044	3453	3.76394759035453E-10	1.27485833913615E-10	0.690737409716925	0.23387908206123	0.075383507717963
GTEx_V8_Brain_Cerebellum	ENSG00000223443	3454	1.91630686902839E-10	3.36999946901803E-10	0.35166619158062	0.618406972834964	0.029926835055787
[truncated: 2,255 more rows]

## Sheet: Supp Table 10-FINEMAP
Supplementary Table 10: FINEMAP results of the nominated variants in CTSB
locus	gene	rsid	FINEMAP_prob
CTSB	CTSB	rs1293298	0.127536
CTSB	CTSB	rs1736103	0.0785269
CTSB	CTSB	rs6990033	0.0740192
CTSB	CTSB	rs1293331	0.0683661
CTSB	CTSB	rs2740594	0.0588467
CTSB	CTSB	rs1293327	0.0511312
CTSB	CTSB	rs1293296	0.0478126
CTSB	CTSB	rs1736089	0.0410516
CTSB	CTSB	rs2740595	0.0382662
CTSB	CTSB	rs1293295	0.0331083
CTSB	CTSB	rs2645417	0.0308908
CTSB	CTSB	rs1736081	0.0249549
CTSB	CTSB	rs1122182	0.0229745
CTSB	CTSB	rs2645425	0.0215578
CTSB	CTSB	rs2740592	0.0215578
CTSB	CTSB	rs1293292	0.0213608
CTSB	CTSB	rs3947	0.0186889
CTSB	CTSB	rs1692811	0.0186889
CTSB	CTSB	rs1293326	0.0185802
CTSB	CTSB	rs1692821	0.0183587
CTSB	CTSB	rs1736065	0.0174031
CTSB	CTSB	rs1296028	0.0160922
CTSB	CTSB	rs1692812	0.0150945
CTSB	CTSB	rs4839	0.0150945
CTSB	CTSB	rs1293290	0.0138233
CTSB	CTSB	rs1736083	0.0130964
CTSB	CTSB	rs1736082	0.0098682
CTSB	CTSB	rs1293316	0.00788118
CTSB	CTSB	rs709822	0.00766668

[truncated: 4 more sheets: Supp Table 11-SMR HEIDI, Supp Table 12-Rare var burden, Supp Table 13 - gnomAD CTSB LOF, Supp Table 14 - gnomAD SV CTSB]
